# Supplementary material for: Single-cell sequencing of ascites fluid illustrates heterogeneity and therapy-induced evolution during gastric cancer peritoneal metastasis
Source: Nat Commun. 2023 Feb 14;14:822. doi: 10.1038/s41467-023-36310-9 (PMC9929081; doi:10.1038/s41467-023-36310-9)
Supplement: Supplementary file 4 — Supplementary Data 1 [file 41467_2023_36310_MOESM4_ESM.xlsx]

## Sheet: gene signature
Supplementary Data 1. The detailed gene signatures for cell function.
M1	M2	Pro-inflammatory	Anti-inflammatory	Pro-angiogenic	Proliferative	Antigen-presenting	Naïve	Cytotoxic	Treg	Inhibitory	Paligenosis	Plasticity	Autophagy	mTORC1	Differentiation
IL12B	ARG1	IL1B	CD163	CCND2	MCM5	CD74	CCR7	GNLY	FOXP3	HAVCR2	IFRD1	ALDH1A1	LAMP2	RPS6KB1	ANXA1
IL23	ARG2	CCL2	MRC1	CCNE1	MCM2	TAP1	LEF1	IFNG	IL2RA	LAG3	DDIT4	CD9	RB1CC1	RPS6KA1	DNPH1
TNF	IL10	CCL3	MSR1	CD44	MCM4	TAP2	SELL	NKG7	IKZF2	PDCD1	ATF3	ITGB1	GABARAPL2	MLST8	HNRNPH3
IL6	FCGR2A	CCL4	CCL13	CXCR4	MCM6	TAPBP	TCF7	PRF1	ENTPD1	CTLA4		SOX2	ATG5	TELO2	ID2
CD86	CD163	TNF	CCL18	E2F3	MKI67	CD36		GZMA	IL10RA	TIGIT		ZFX	WIPI1	TTI1	NME2
IL1B	FCER2	CXCL2	IL10	EDN1		HLA-DRA		GZMB	RTKN2	BTLA		SOX9	TSG101	MTOR	SOD1
MARCO	CD200R1	CXCL9	FOLR2	EZH2		HLA-DRB1		GZMH	CDC25B	LAYN		SOX4	DYNC1I2		TAGLN2
NOS2	PDCD1LG2	CXCL10	STAB1	FGF18		HLA-DPB1		GZMK	NT5E	EOMES		ATXN1	RRAGB		MUC6
FCGR1A	CD274	SOCS3	CD163L1	FGFR1		HLA-DOA		IL2	CD5	TOX		CD34	CHMP2B		PHGR1
CD80	MARCO	CCL5	SELENOP	FYN		HLA-DOB		IL17A	CTLA4	NFATC1		KIT	ATG16L1		MDK
CXCR10	CSF1R	CCL7	F13A1	HEY1		HLA-DRB5		IL17F	IZUMO1R	SLA		CD164	MTMR3		SLC5A1
CXCL9	MRC1	CCL8	MERTK	ITGAV		HLA-DRB6		LAMTOR3	TNFRSF18	ETV1			TUBB1
CXCL10	IL1RN	CCL17	AXL	JAG1		HLA-A		KLRK1	ITGAE	CD200			CHMP4B
CXCL11	IL1R2	CCL22	CCL22	JAG2		HLA-B		KLRD1	LAG3	ARNT			MAP1LC3A
IL1A	IL4R		IL1RN	MMP9		HLA-C		CTSW	TGFB1	ENTPD1			ATG4A
CCL5	CCL4		GPNMB	NOTCH1				CST7	LRRC32	TOX2			TSC2
IRF5	CCL13		CHI3L1	PDGFA				CX3CR1	TNFRSF4	PAG1			TUBB4A
IRF1	CCL20		IL4	PTK2				FGFBP2	SELL	KIR2DL4			PLIN3
CD40	CCL17		IL11	SPP1				S1PR5	STAT5A	CD200R			RHEB
IDO1	CCL18		IL13	STC1				FCGR3A	STAT5B	CD276			PRKAG2
KYNU	CCL22		TGFB1	TNFAIP6				PLAC8	LGALS1	CD96			LAMTOR3
CCR7	CCL24		TNFRSF1A	TYMP				C1orf21	IL10	CD47			PRKAB1
FCGR1B	LYVE1		TNFRSF1B	VAV2				TGFBR3	IL12A	VSIR			MFN2
FCGR3A	VEGFA		IL1R2	VCAN				PLEK	EBI3	VSIG4			RRAGC
FCGR2A	VEGFB		IL18BP	VEGFA				FGR		LGALS9			ATG101
CD68	VEGFC							KLRF1		CD274			ATG4C
CLEC7A	VEGFD							SPON2		PDCD1LG2			ATG14
MERTK	EGF							CD300A		NECTIN2			RNASE1
IFNG	CTSA							S1PR1		IDO1			PRKAB2
TLR2	CTSB							RIPOR2		HOPX			PRKAA1
TLR4	CSTC							EFHD2		ARNT			LAMTOR5
FCGR1CP	CTSD							STK38					USP30
	TGFB1							C1orf162					DYNC1LI2
	TGFB2							SORL1					TUBB2A
	TGFB3							EMP3					TUBB2B
	MMP14							ARL4C					GABARAPL1
	MMP19							BIN2					VPS37B
	MMP9							CCND3					MAP1LC3B
	CLEC7A							FCRL6					RPTOR
	WNT7B							SAMD3					WDR45B
	FASL							TRDC					ATG12
	TNFSF12							TYROBP					LAMTOR1
	TNFSF8							KLRG1					UBC
	CD276							KLRB1					ATG10
	VTCN1												RRAGA
	MSR1												WIPI2
	FN1												PINK1
	IRF4												SQSTM1
	CD209												MTMR14
	PPARG												CHMP4C
	CLEC10A												UBAP1
	CD276												VCP
	VTCN1												TSC1
	MSR1												TUBA1A
													VPS37C
													ATG4B
													GABARAP
													ATG13
													CHMP6
													ULK1
													ATG9B
													PRKAG1
													PRKN
													NBR1
													WDR45
													SRC
													ATG7
													UVRAG
													ATG9A
													UBE2V1
													CHMP4A
