# Supplementary material for: Single-cell sequencing of ascites fluid illustrates heterogeneity and therapy-induced evolution during gastric cancer peritoneal metastasis
Source: Nat Commun. 2023 Feb 14;14:822. doi: 10.1038/s41467-023-36310-9 (PMC9929081; doi:10.1038/s41467-023-36310-9)
Supplement: Supplementary file 5 — Source Data [file 41467_2023_36310_MOESM5_ESM.xlsx]

## Sheet: Fig.1e
Fig.1e
Cluster	Group	Sample	Cell_proportion_Sample(%)
B cell	G0	HA_12	0.21
B cell	G0	HA_42	0.32
B cell	G0	HA_43	0.08
B cell	G0	HA_7	0.51
B cell	G1	HA_11	0.07
B cell	G1	HA_14	0.04
B cell	G1	HA_16	0.16
B cell	G1	HA_40	0.1
B cell	G2	HA_1	0.07
B cell	G2	HA_10	0.26
B cell	G2	HA_20	1.09
B cell	G2	HA_21	2.61
B cell	G2	HA_26	0.17
B cell	G2	HA_37	0.58
B cell	G2	HA_38	0.29
B cell	G2	HA_39	0.31
B cell	G2	HA_41	0.35
B cell	G2	HA_48	0.31
B cell	G3	HA_18	7.38
B cell	G3	HA_2	2.29
B cell	G3	HA_27	4.05
B cell	G3	HA_28	1.56
B cell	G3	HA_3	8.77
B cell	G3	HA_30	5.01
B cell	G3	HA_32	4.67
B cell	G3	HA_35	15.24
B cell	G3	HA_36	0.88
B cell	G3	HA_6	9.06
B cell	G3	HA_9	2.35
B cell	G3	HA_31	2.59
cDC1	G0	HA_12	1.96
cDC1	G0	HA_42	0.36
cDC1	G0	HA_43	0.51
cDC1	G0	HA_7	1.09
cDC1	G1	HA_11	0.74
cDC1	G1	HA_14	1.07
cDC1	G1	HA_16	1.27
cDC1	G1	HA_40	0.14
cDC1	G2	HA_1	0.37
cDC1	G2	HA_10	0.16
cDC1	G2	HA_20	0.93
cDC1	G2	HA_21	0.2
cDC1	G2	HA_26	0.25
cDC1	G2	HA_37	2.44
cDC1	G2	HA_38	0.13
cDC1	G2	HA_39	0.52
cDC1	G2	HA_41	0.52
cDC1	G2	HA_48	0.26
cDC1	G3	HA_18	0.06
cDC1	G3	HA_2	0.45
cDC1	G3	HA_27	0.15
cDC1	G3	HA_28	0.15
cDC1	G3	HA_3	0.22
cDC1	G3	HA_30	0.73
cDC1	G3	HA_32	0.27
cDC1	G3	HA_35	0.12
cDC1	G3	HA_36	0.2
cDC1	G3	HA_6	1.44
cDC1	G3	HA_9	0.35
cDC1	G3	HA_31	0.08
cDC2	G0	HA_12	13.06
cDC2	G0	HA_42	7.23
cDC2	G0	HA_43	18.2
cDC2	G0	HA_7	22.28
cDC2	G1	HA_11	26.21
cDC2	G1	HA_14	31.83
cDC2	G1	HA_16	18.22
cDC2	G1	HA_40	9.33
cDC2	G2	HA_1	12.36
cDC2	G2	HA_10	6.26
cDC2	G2	HA_20	19.87
cDC2	G2	HA_21	5.49
cDC2	G2	HA_26	3.55
cDC2	G2	HA_37	18.55
cDC2	G2	HA_38	4.7
cDC2	G2	HA_39	22.6
cDC2	G2	HA_41	21.16
cDC2	G2	HA_48	41.87
cDC2	G3	HA_18	2.48
cDC2	G3	HA_2	3.7
cDC2	G3	HA_27	2.59
cDC2	G3	HA_28	8.43
cDC2	G3	HA_3	1.83
cDC2	G3	HA_30	13.67
cDC2	G3	HA_32	4.71
cDC2	G3	HA_35	2.08
cDC2	G3	HA_36	20.24
cDC2	G3	HA_6	3.58
cDC2	G3	HA_9	1.6
cDC2	G3	HA_31	0.57
Tumor cell	G3	HA_18	0.06
Tumor cell	G3	HA_2	0.05
Tumor cell	G3	HA_27	5.5
Tumor cell	G3	HA_28	0.05
Tumor cell	G3	HA_3	0.16
Tumor cell	G3	HA_30	0.02
Tumor cell	G3	HA_32	0.66
Tumor cell	G3	HA_35	2.61
Tumor cell	G3	HA_36	0.01
Tumor cell	G3	HA_6	3.6
Tumor cell	G3	HA_9	5.2
Tumor cell	G3	HA_31	35.55
Fibroblast	G0	HA_12	0.13
Fibroblast	G0	HA_42	0.05
Fibroblast	G0	HA_43	0.43
Fibroblast	G0	HA_7	0.21
Fibroblast	G1	HA_11	0.07
Fibroblast	G1	HA_14	0.07
Fibroblast	G1	HA_16	0.02
Fibroblast	G1	HA_40	0.31
Fibroblast	G2	HA_1	0.02
Fibroblast	G2	HA_10	0.08
Fibroblast	G2	HA_20	0.11
Fibroblast	G2	HA_21	0.25
Fibroblast	G2	HA_26	0.4
Fibroblast	G2	HA_37	0.09
Fibroblast	G2	HA_38	0.05
Fibroblast	G2	HA_39	0.43
Fibroblast	G2	HA_41	0.06
Fibroblast	G2	HA_48	0.02
Fibroblast	G3	HA_18	0.54
Fibroblast	G3	HA_2	0.21
Fibroblast	G3	HA_27	0.21
Fibroblast	G3	HA_28	0.58
Fibroblast	G3	HA_3	0.18
Fibroblast	G3	HA_30	0.17
Fibroblast	G3	HA_32	1.92
Fibroblast	G3	HA_35	0.79
Fibroblast	G3	HA_36	0.47
Fibroblast	G3	HA_6	0.06
Fibroblast	G3	HA_9	0.64
Fibroblast	G3	HA_31	0
Mast cell	G0	HA_12	0.04
Mast cell	G0	HA_43	0.08
Mast cell	G0	HA_7	3.62
Mast cell	G0	HA_42	0
Mast cell	G1	HA_11	3.6
Mast cell	G1	HA_14	0.37
Mast cell	G1	HA_16	0.45
Mast cell	G1	HA_40	0.32
Mast cell	G2	HA_1	0.46
Mast cell	G2	HA_10	0.92
Mast cell	G2	HA_20	0.16
Mast cell	G2	HA_21	2.71
Mast cell	G2	HA_26	2.34
Mast cell	G2	HA_37	5.41
Mast cell	G2	HA_38	1.26
Mast cell	G2	HA_39	1.23
Mast cell	G2	HA_41	1.16
Mast cell	G2	HA_48	0.17
Mast cell	G3	HA_18	0.04
Mast cell	G3	HA_2	0.03
Mast cell	G3	HA_27	0.49
Mast cell	G3	HA_28	0.03
Mast cell	G3	HA_3	0.06
Mast cell	G3	HA_30	0.02
Mast cell	G3	HA_32	0.08
Mast cell	G3	HA_35	0.85
Mast cell	G3	HA_36	0.56
Mast cell	G3	HA_6	0.14
Mast cell	G3	HA_9	0.1
Mast cell	G3	HA_31	0.31
Mesothelial cell	G0	HA_12	0.02
Mesothelial cell	G0	HA_42	0.1
Mesothelial cell	G0	HA_43	0.61
Mesothelial cell	G0	HA_7	0
Mesothelial cell	G1	HA_11	0.15
Mesothelial cell	G1	HA_14	0.07
Mesothelial cell	G1	HA_16	0.02
Mesothelial cell	G1	HA_40	0.14
Mesothelial cell	G2	HA_1	0.04
Mesothelial cell	G2	HA_20	0.04
Mesothelial cell	G2	HA_21	0.47
Mesothelial cell	G2	HA_26	0.02
Mesothelial cell	G2	HA_37	0.19
Mesothelial cell	G2	HA_38	0.22
Mesothelial cell	G2	HA_39	0.52
Mesothelial cell	G2	HA_41	0.11
Mesothelial cell	G2	HA_48	0.1
Mesothelial cell	G2	HA_10	0
Mesothelial cell	G3	HA_18	0.18
Mesothelial cell	G3	HA_2	0.08
Mesothelial cell	G3	HA_27	0.75
Mesothelial cell	G3	HA_28	0.41
Mesothelial cell	G3	HA_30	0.09
Mesothelial cell	G3	HA_32	2.45
Mesothelial cell	G3	HA_36	0.26
Mesothelial cell	G3	HA_6	0.04
Mesothelial cell	G3	HA_9	0.54
Mesothelial cell	G3	HA_3	0
Mesothelial cell	G3	HA_35	0
Mesothelial cell	G3	HA_31	0
Mono/Macro cell	G0	HA_12	60.1
Mono/Macro cell	G0	HA_42	75.34
Mono/Macro cell	G0	HA_43	60.51
Mono/Macro cell	G0	HA_7	9.27
Mono/Macro cell	G1	HA_11	47.54
Mono/Macro cell	G1	HA_14	48.09
Mono/Macro cell	G1	HA_16	35.03
Mono/Macro cell	G1	HA_40	60.43
Mono/Macro cell	G2	HA_1	72.27
Mono/Macro cell	G2	HA_10	68.86
Mono/Macro cell	G2	HA_20	28.51
Mono/Macro cell	G2	HA_21	8.64
Mono/Macro cell	G2	HA_26	6.62
Mono/Macro cell	G2	HA_37	21.79
Mono/Macro cell	G2	HA_38	28.55
Mono/Macro cell	G2	HA_39	37.95
Mono/Macro cell	G2	HA_41	41.81
Mono/Macro cell	G2	HA_48	35.65
Mono/Macro cell	G3	HA_18	45.09
Mono/Macro cell	G3	HA_2	39.67
Mono/Macro cell	G3	HA_27	5.16
Mono/Macro cell	G3	HA_28	63.84
Mono/Macro cell	G3	HA_3	19.98
Mono/Macro cell	G3	HA_30	49.38
Mono/Macro cell	G3	HA_32	38.18
Mono/Macro cell	G3	HA_35	28.16
Mono/Macro cell	G3	HA_36	52.03
Mono/Macro cell	G3	HA_6	16.2
Mono/Macro cell	G3	HA_9	27.09
Mono/Macro cell	G3	HA_31	4.3
Neutrophil cell	G0	HA_12	0.32
Neutrophil cell	G0	HA_42	0.85
Neutrophil cell	G0	HA_43	0.61
Neutrophil cell	G0	HA_7	4.92
Neutrophil cell	G1	HA_11	2.17
Neutrophil cell	G1	HA_14	3.41
Neutrophil cell	G1	HA_16	0.55
Neutrophil cell	G1	HA_40	0.97
Neutrophil cell	G2	HA_1	7.15
Neutrophil cell	G2	HA_10	0.33
Neutrophil cell	G2	HA_20	0.39
Neutrophil cell	G2	HA_21	0.22
Neutrophil cell	G2	HA_26	1.84
Neutrophil cell	G2	HA_37	1.45
Neutrophil cell	G2	HA_38	0.54
Neutrophil cell	G2	HA_39	0.47
Neutrophil cell	G2	HA_41	5.87
Neutrophil cell	G2	HA_48	0.6
Neutrophil cell	G3	HA_18	0.73
Neutrophil cell	G3	HA_2	1.69
Neutrophil cell	G3	HA_27	0.49
Neutrophil cell	G3	HA_28	0.62
Neutrophil cell	G3	HA_3	26.06
Neutrophil cell	G3	HA_30	0.4
Neutrophil cell	G3	HA_32	0.79
Neutrophil cell	G3	HA_35	2.82
Neutrophil cell	G3	HA_36	1.74
Neutrophil cell	G3	HA_6	0.66
Neutrophil cell	G3	HA_9	7.47
Neutrophil cell	G3	HA_31	0.03
NK cell	G0	HA_12	2.72
NK cell	G0	HA_42	2.38
NK cell	G0	HA_43	2.46
NK cell	G0	HA_7	4.58
NK cell	G1	HA_11	4.34
NK cell	G1	HA_14	1.15
NK cell	G1	HA_16	2.8
NK cell	G1	HA_40	5.35
NK cell	G2	HA_1	0.52
NK cell	G2	HA_10	1.08
NK cell	G2	HA_20	1.59
NK cell	G2	HA_21	9.36
NK cell	G2	HA_26	11.94
NK cell	G2	HA_37	3.72
NK cell	G2	HA_38	12.52
NK cell	G2	HA_39	3.86
NK cell	G2	HA_41	2.97
NK cell	G2	HA_48	4.9
NK cell	G3	HA_18	3.75
NK cell	G3	HA_2	4.71
NK cell	G3	HA_27	8.65
NK cell	G3	HA_28	0.81
NK cell	G3	HA_3	1.26
NK cell	G3	HA_30	1.42
NK cell	G3	HA_32	1.63
NK cell	G3	HA_35	2.03
NK cell	G3	HA_36	1.91
NK cell	G3	HA_6	14.28
NK cell	G3	HA_9	1.75
NK cell	G3	HA_31	1.42
Plasma cell	G0	HA_12	0.02
Plasma cell	G0	HA_7	0.13
Plasma cell	G0	HA_42	0
Plasma cell	G0	HA_43	0
Plasma cell	G2	HA_10	0.54
Plasma cell	G2	HA_21	0.5
Plasma cell	G2	HA_26	0.02
Plasma cell	G2	HA_38	0.05
Plasma cell	G2	HA_39	0.02
Plasma cell	G2	HA_41	0.02
Plasma cell	G2	HA_48	0.02
Plasma cell	G2	HA_1	0
Plasma cell	G2	HA_20	0
Plasma cell	G2	HA_37	0
Plasma cell	G3	HA_18	0.06
Plasma cell	G3	HA_2	0.59
Plasma cell	G3	HA_27	0.24
Plasma cell	G3	HA_28	0.15
Plasma cell	G3	HA_30	0.02
Plasma cell	G3	HA_32	0.57
Plasma cell	G3	HA_35	0.21
Plasma cell	G3	HA_36	0.03
Plasma cell	G3	HA_6	0.76
Plasma cell	G3	HA_9	1.16
Plasma cell	G3	HA_31	0.06
Plasma cell	G3	HA_3	0
T cell	G0	HA_12	21.42
T cell	G0	HA_42	13.37
T cell	G0	HA_43	16.5
T cell	G0	HA_7	53.4
T cell	G1	HA_11	15.11
T cell	G1	HA_14	13.89
T cell	G1	HA_16	41.47
T cell	G1	HA_40	22.93
T cell	G2	HA_1	6.74
T cell	G2	HA_10	21.51
T cell	G2	HA_20	47.33
T cell	G2	HA_21	69.56
T cell	G2	HA_26	72.86
T cell	G2	HA_37	45.79
T cell	G2	HA_38	51.7
T cell	G2	HA_39	32.1
T cell	G2	HA_41	25.96
T cell	G2	HA_48	16.1
T cell	G3	HA_18	39.63
T cell	G3	HA_2	46.52
T cell	G3	HA_27	71.72
T cell	G3	HA_28	23.37
T cell	G3	HA_3	41.48
T cell	G3	HA_30	29.08
T cell	G3	HA_32	44.07
T cell	G3	HA_35	45.1
T cell	G3	HA_36	21.66
T cell	G3	HA_6	50.18
T cell	G3	HA_9	51.74
T cell	G3	HA_31	55.1

## Sheet: Fig.1h
Fig.1h
Cluster	Group	Sample	Cell_proportion_Sample(%)
C1-Mono	G0	HA_12	47.47
C1-Mono	G0	HA_42	46.84
C1-Mono	G0	HA_43	31.37
C1-Mono	G0	HA_7	7.92
C1-Mono	G1	HA_11	23.55
C1-Mono	G1	HA_14	30.77
C1-Mono	G1	HA_16	33.46
C1-Mono	G1	HA_40	45.94
C1-Mono	G2	HA_1	44.43
C1-Mono	G2	HA_10	50.05
C1-Mono	G2	HA_20	35.85
C1-Mono	G2	HA_21	36.85
C1-Mono	G2	HA_26	31.14
C1-Mono	G2	HA_37	27.84
C1-Mono	G2	HA_38	53.63
C1-Mono	G2	HA_39	38.54
C1-Mono	G2	HA_41	30.66
C1-Mono	G2	HA_48	25.16
C1-Mono	G3	HA_18	49.18
C1-Mono	G3	HA_2	52.58
C1-Mono	G3	HA_27	19.66
C1-Mono	G3	HA_28	22.37
C1-Mono	G3	HA_3	21.14
C1-Mono	G3	HA_30	40.08
C1-Mono	G3	HA_31	33.62
C1-Mono	G3	HA_32	36.34
C1-Mono	G3	HA_35	31.75
C1-Mono	G3	HA_36	18.66
C1-Mono	G3	HA_6	29.95
C1-Mono	G3	HA_9	28.47
C3-DC	G0	HA_12	0.75
C3-DC	G0	HA_42	0.93
C3-DC	G0	HA_43	2
C3-DC	G0	HA_7	3.31
C3-DC	G1	HA_11	3.07
C3-DC	G1	HA_14	4.15
C3-DC	G1	HA_16	3.93
C3-DC	G1	HA_40	1.43
C3-DC	G2	HA_1	0.34
C3-DC	G2	HA_10	1.03
C3-DC	G2	HA_20	6.07
C3-DC	G2	HA_21	6.13
C3-DC	G2	HA_26	1.38
C3-DC	G2	HA_37	4.6
C3-DC	G2	HA_38	0.43
C3-DC	G2	HA_39	3.25
C3-DC	G2	HA_41	2.95
C3-DC	G2	HA_48	1.95
C3-DC	G3	HA_18	0.74
C3-DC	G3	HA_2	0.84
C3-DC	G3	HA_27	3.81
C3-DC	G3	HA_28	4.14
C3-DC	G3	HA_3	0.21
C3-DC	G3	HA_30	4.69
C3-DC	G3	HA_31	4.64
C3-DC	G3	HA_32	1.45
C3-DC	G3	HA_35	0.43
C3-DC	G3	HA_36	4.23
C3-DC	G3	HA_6	1.24
C3-DC	G3	HA_9	0.57
Mast	G0	HA_12	0.06
Mast	G0	HA_43	0.1
Mast	G0	HA_7	8.79
Mast	G0	HA_42	0
Mast	G1	HA_11	4.49
Mast	G1	HA_14	0.44
Mast	G1	HA_16	0.82
Mast	G1	HA_40	0.45
Mast	G2	HA_1	0.5
Mast	G2	HA_10	1.2
Mast	G2	HA_20	0.32
Mast	G2	HA_21	15.68
Mast	G2	HA_26	16.03
Mast	G2	HA_37	10.9
Mast	G2	HA_38	3.58
Mast	G2	HA_39	1.96
Mast	G2	HA_41	1.65
Mast	G2	HA_48	0.21
Mast	G3	HA_18	0.08
Mast	G3	HA_2	0.07
Mast	G3	HA_27	5.5
Mast	G3	HA_28	0.04
Mast	G3	HA_3	0.12
Mast	G3	HA_30	0.02
Mast	G3	HA_31	5.8
Mast	G3	HA_32	0.19
Mast	G3	HA_35	2.5
Mast	G3	HA_36	0.75
Mast	G3	HA_6	0.62
Mast	G3	HA_9	0.28
C4-DC	G0	HA_12	2.6
C4-DC	G0	HA_42	0.43
C4-DC	G0	HA_43	0.64
C4-DC	G0	HA_7	2.64
C4-DC	G1	HA_11	0.92
C4-DC	G1	HA_14	1.27
C4-DC	G1	HA_16	2.29
C4-DC	G1	HA_40	0.19
C4-DC	G2	HA_1	0.4
C4-DC	G2	HA_10	0.21
C4-DC	G2	HA_20	1.86
C4-DC	G2	HA_21	1.17
C4-DC	G2	HA_26	1.73
C4-DC	G2	HA_37	4.92
C4-DC	G2	HA_38	0.38
C4-DC	G2	HA_39	0.82
C4-DC	G2	HA_41	0.74
C4-DC	G2	HA_48	0.34
C4-DC	G3	HA_18	0.12
C4-DC	G3	HA_2	0.99
C4-DC	G3	HA_27	1.69
C4-DC	G3	HA_28	0.2
C4-DC	G3	HA_3	0.46
C4-DC	G3	HA_30	1.14
C4-DC	G3	HA_31	1.45
C4-DC	G3	HA_32	0.61
C4-DC	G3	HA_35	0.35
C4-DC	G3	HA_36	0.26
C4-DC	G3	HA_6	6.54
C4-DC	G3	HA_9	0.97
C1-Macro	G0	HA_12	15.55
C1-Macro	G0	HA_42	23.99
C1-Macro	G0	HA_43	20.79
C1-Macro	G0	HA_7	4.14
C1-Macro	G1	HA_11	14.52
C1-Macro	G1	HA_14	10.01
C1-Macro	G1	HA_16	15.73
C1-Macro	G1	HA_40	18.38
C1-Macro	G2	HA_1	18.6
C1-Macro	G2	HA_10	21.73
C1-Macro	G2	HA_20	11.1
C1-Macro	G2	HA_21	7.03
C1-Macro	G2	HA_26	8.19
C1-Macro	G2	HA_37	7.66
C1-Macro	G2	HA_38	17.6
C1-Macro	G2	HA_39	10.96
C1-Macro	G2	HA_41	9.62
C1-Macro	G2	HA_48	6.7
C1-Macro	G3	HA_18	24.51
C1-Macro	G3	HA_2	17.95
C1-Macro	G3	HA_27	11.42
C1-Macro	G3	HA_28	25.26
C1-Macro	G3	HA_3	8.11
C1-Macro	G3	HA_30	21.84
C1-Macro	G3	HA_31	28.99
C1-Macro	G3	HA_32	16.83
C1-Macro	G3	HA_35	10.01
C1-Macro	G3	HA_36	17.01
C1-Macro	G3	HA_6	16.43
C1-Macro	G3	HA_9	16.48
C2-Macro	G0	HA_12	13.09
C2-Macro	G0	HA_42	8.23
C2-Macro	G0	HA_43	18.39
C2-Macro	G0	HA_7	6.26
C2-Macro	G1	HA_11	11.41
C2-Macro	G1	HA_14	6.03
C2-Macro	G1	HA_16	11.11
C2-Macro	G1	HA_40	16.38
C2-Macro	G2	HA_1	11.12
C2-Macro	G2	HA_10	14.71
C2-Macro	G2	HA_20	6.39
C2-Macro	G2	HA_21	2.43
C2-Macro	G2	HA_26	3
C2-Macro	G2	HA_37	2.39
C2-Macro	G2	HA_38	4.44
C2-Macro	G2	HA_39	6.54
C2-Macro	G2	HA_41	3.61
C2-Macro	G2	HA_48	9.53
C2-Macro	G3	HA_18	9.84
C2-Macro	G3	HA_2	7.76
C2-Macro	G3	HA_27	5.71
C2-Macro	G3	HA_28	11.92
C2-Macro	G3	HA_3	3.81
C2-Macro	G3	HA_30	9.72
C2-Macro	G3	HA_31	4.93
C2-Macro	G3	HA_32	11.34
C2-Macro	G3	HA_35	4.66
C2-Macro	G3	HA_36	16.04
C2-Macro	G3	HA_6	11.84
C2-Macro	G3	HA_9	12.16
C1-DC	G0	HA_12	8.04
C1-DC	G0	HA_42	3.3
C1-DC	G0	HA_43	10.85
C1-DC	G0	HA_7	32.07
C1-DC	G1	HA_11	15.57
C1-DC	G1	HA_14	16.96
C1-DC	G1	HA_16	16.03
C1-DC	G1	HA_40	5.72
C1-DC	G2	HA_1	8.1
C1-DC	G2	HA_10	3.85
C1-DC	G2	HA_20	16.08
C1-DC	G2	HA_21	12.79
C1-DC	G2	HA_26	14.76
C1-DC	G2	HA_37	17.57
C1-DC	G2	HA_38	5.1
C1-DC	G2	HA_39	16.54
C1-DC	G2	HA_41	14.86
C1-DC	G2	HA_48	30.12
C1-DC	G3	HA_18	0.61
C1-DC	G3	HA_2	1.96
C1-DC	G3	HA_27	12.26
C1-DC	G3	HA_28	3.27
C1-DC	G3	HA_3	1.03
C1-DC	G3	HA_30	5.72
C1-DC	G3	HA_31	0.87
C1-DC	G3	HA_32	3.4
C1-DC	G3	HA_35	2.93
C1-DC	G3	HA_36	12.18
C1-DC	G3	HA_6	8.83
C1-DC	G3	HA_9	1.36
C2-DC	G0	HA_12	8.51
C2-DC	G0	HA_42	4.4
C2-DC	G0	HA_43	9.92
C2-DC	G0	HA_7	18.73
C2-DC	G1	HA_11	14.02
C2-DC	G1	HA_14	16.43
C2-DC	G1	HA_16	12.85
C2-DC	G1	HA_40	5.96
C2-DC	G2	HA_1	4.9
C2-DC	G2	HA_10	3.3
C2-DC	G2	HA_20	17.7
C2-DC	G2	HA_21	12.88
C2-DC	G2	HA_26	8.19
C2-DC	G2	HA_37	15.18
C2-DC	G2	HA_38	7.82
C2-DC	G2	HA_39	16.21
C2-DC	G2	HA_41	12.2
C2-DC	G2	HA_48	21.23
C2-DC	G3	HA_18	3.77
C2-DC	G3	HA_2	5.33
C2-DC	G3	HA_27	13.11
C2-DC	G3	HA_28	4.14
C2-DC	G3	HA_3	2.57
C2-DC	G3	HA_30	10.88
C2-DC	G3	HA_31	5.22
C2-DC	G3	HA_32	5.84
C2-DC	G3	HA_35	2.76
C2-DC	G3	HA_36	10.67
C2-DC	G3	HA_6	6.18
C2-DC	G3	HA_9	2.44
Neutrophil	G0	HA_12	0.42
Neutrophil	G0	HA_42	1.01
Neutrophil	G0	HA_43	0.76
Neutrophil	G0	HA_7	11.95
Neutrophil	G1	HA_11	2.7
Neutrophil	G1	HA_14	4.02
Neutrophil	G1	HA_16	0.98
Neutrophil	G1	HA_40	1.36
Neutrophil	G2	HA_1	7.72
Neutrophil	G2	HA_10	0.43
Neutrophil	G2	HA_20	0.77
Neutrophil	G2	HA_21	1.26
Neutrophil	G2	HA_26	12.57
Neutrophil	G2	HA_37	2.92
Neutrophil	G2	HA_38	1.53
Neutrophil	G2	HA_39	0.75
Neutrophil	G2	HA_41	8.32
Neutrophil	G2	HA_48	0.76
Neutrophil	G3	HA_18	1.52
Neutrophil	G3	HA_2	3.72
Neutrophil	G3	HA_27	5.5
Neutrophil	G3	HA_28	0.85
Neutrophil	G3	HA_3	54.12
Neutrophil	G3	HA_30	0.62
Neutrophil	G3	HA_31	0.58
Neutrophil	G3	HA_32	1.79
Neutrophil	G3	HA_35	8.28
Neutrophil	G3	HA_36	2.33
Neutrophil	G3	HA_6	3
Neutrophil	G3	HA_9	20.4
C3-Macro	G0	HA_12	2.62
C3-Macro	G0	HA_42	9.27
C3-Macro	G0	HA_43	3.76
C3-Macro	G0	HA_7	1.4
C3-Macro	G1	HA_11	2.66
C3-Macro	G1	HA_14	3.28
C3-Macro	G1	HA_16	1.61
C3-Macro	G1	HA_40	3.31
C3-Macro	G2	HA_1	1.54
C3-Macro	G2	HA_10	2.18
C3-Macro	G2	HA_20	2.21
C3-Macro	G2	HA_21	1.53
C3-Macro	G2	HA_26	0.92
C3-Macro	G2	HA_37	1.76
C3-Macro	G2	HA_38	3.53
C3-Macro	G2	HA_39	2.79
C3-Macro	G2	HA_41	2.43
C3-Macro	G2	HA_48	1.4
C3-Macro	G3	HA_18	8.11
C3-Macro	G3	HA_2	7.24
C3-Macro	G3	HA_27	5.5
C3-Macro	G3	HA_28	19.95
C3-Macro	G3	HA_3	5.13
C3-Macro	G3	HA_30	4.38
C3-Macro	G3	HA_31	6.67
C3-Macro	G3	HA_32	19.92
C3-Macro	G3	HA_35	4.66
C3-Macro	G3	HA_36	16.48
C3-Macro	G3	HA_6	3.8
C3-Macro	G3	HA_9	12.84
C2-Mono	G0	HA_12	0.89
C2-Mono	G0	HA_42	1.59
C2-Mono	G0	HA_43	1.41
C2-Mono	G0	HA_7	2.79
C2-Mono	G1	HA_11	7.1
C2-Mono	G1	HA_14	6.64
C2-Mono	G1	HA_16	1.18
C2-Mono	G1	HA_40	0.88
C2-Mono	G2	HA_1	2.34
C2-Mono	G2	HA_10	1.31
C2-Mono	G2	HA_20	1.65
C2-Mono	G2	HA_21	2.25
C2-Mono	G2	HA_26	2.08
C2-Mono	G2	HA_37	4.25
C2-Mono	G2	HA_38	1.96
C2-Mono	G2	HA_39	1.64
C2-Mono	G2	HA_41	12.96
C2-Mono	G2	HA_48	2.59
C2-Mono	G3	HA_18	1.52
C2-Mono	G3	HA_2	1.56
C2-Mono	G3	HA_27	15.86
C2-Mono	G3	HA_28	7.87
C2-Mono	G3	HA_3	3.31
C2-Mono	G3	HA_30	0.9
C2-Mono	G3	HA_31	7.25
C2-Mono	G3	HA_32	2.29
C2-Mono	G3	HA_35	31.67
C2-Mono	G3	HA_36	1.4
C2-Mono	G3	HA_6	11.57
C2-Mono	G3	HA_9	4.03

## Sheet: Fig.2a
Fig.2a
			Myeloid_Antigen-presenting Function			Myeloid_Pro-angiogenic Function			Myeloid_Phagocytotic Function			Myeloid_Pro-inflammatory Function			Myeloid_anti-inflammatory Function			Myeloid_Proliferative Function
Sample	Group	Cluster	Average_expression	Percent_expressed(%)		Average_expression	Percent_expressed(%)		Average_expression	Percent_expressed(%)		Percent_expressed	Percent_expressed(%)		Average_expression	Percent_expressed(%)		Average_expression	Percent_expressed(%)
HA_1	G2	C1-Mono	0.0354596	48.4016		-0.0843484	26.0693		-0.387411	16.0738		3.69203	-0.238897		-0.141279	18.3251		-0.13401	25.439
HA_10	G2	C1-Mono	-0.308177	11.42		-0.0130584	42.3011		-0.381996	12.2327		6.75791	-0.196393		-0.097267	25.1069		-0.100477	31.0094
HA_11	G1	C1-Mono	0.00692979	41.2451		-0.0109893	43.3852		-0.0568814	39.2996		6.22568	-0.218019		0.00648431	51.5564		-0.054716	31.323
HA_12	G0	C1-Mono	0.29861	89.5944		0.0194967	50.3233		-0.355636	15.9318		21.164	-0.0996673		-0.0952487	25.9259		-0.115749	28.1011
HA_14	G1	C1-Mono	0.278317	81.25		0.0283173	55.2557		-0.200649	26.5625		7.67045	-0.176962		-0.0496433	34.6591		-0.101932	28.125
HA_16	G1	C1-Mono	0.140373	64.9363		-0.00171388	46.3271		-0.165458	35.1616		4.21156	-0.219106		-0.0565737	36.8266		-0.100831	29.8727
HA_18	G3	C1-Mono	-0.19605	21.25		0.0913797	69.25		0.0109834	47.8333		14.0833	-0.13579		0.0781828	65.0833		-0.0765888	34.3333
HA_2	G3	C1-Mono	-0.391103	6.8364		0.127282	76.9448		-0.358199	21.735		38.8496	-0.00919407		-0.113239	25.4597		-0.194755	19.4248
HA_20	G2	C1-Mono	0.133129	60.6268		-0.0229491	41.1361		-0.41621	15.573		2.9383	-0.236087		-0.199706	12.145		-0.145641	23.7023
HA_21	G2	C1-Mono	-0.168314	20.7824		0.0710313	61.6137		-0.477698	9.29095		50.3667	0.0473339		-0.0957904	29.8289		-0.110864	29.8289
HA_25	G4	C1-Mono	-0.343185	12.9486		0.132263	75.5457		0.134778	54.976		41.4354	0.0220242		0.0448316	56.8627		-0.129055	24.7503
HA_26	G2	C1-Mono	-0.262338	14.4444		0.0826892	64.8148		-0.395749	14.4444		12.5926	-0.138586		-0.104922	25.1852		-0.167856	22.5926
HA_27	G3	C1-Mono	0.0575156	61.2903		0.124643	70.9677		-0.181666	31.1828		30.1075	-0.00435095		0.0125459	45.1613		-0.0701023	26.8817
HA_28	G3	C1-Mono	-0.19358	20.6759		-0.00676174	42.8429		0.33841	71.2724		65.1093	0.136248		0.187948	77.833		-0.0189213	39.3638
HA_29	G4	C1-Mono	-0.340025	27.0588		0.116173	63.5294		0.193053	63.5294		100	1.87643		0.0263229	57.6471		-0.147921	20
HA_3	G3	C1-Mono	-0.336608	6.26223		0.0659988	64.5793		-0.216444	26.4188		12.9159	-0.143576		-0.0817718	29.1585		-0.126339	24.8532
HA_30	G3	C1-Mono	0.00840136	51.8717		0.00529441	47.1182		-0.109512	38.0273		20.6774	-0.0806215		-0.0157631	44.1474		-0.0771166	31.3131
HA_31	G3	C1-Mono	-0.155768	27.5862		0.152049	73.2759		0.0871614	59.4828		23.2759	-0.0908547		0.0847464	66.3793		-0.0589788	34.4828
HA_32	G3	C1-Mono	-0.157979	30.9874		0.275192	92.9622		-0.0773236	42.7521		88.8655	0.581471		-0.0329253	40.7563		-0.109611	27.2059
HA_33	G4	C1-Mono	-0.378968	5.50336		0.152415	82.953		0.0908081	55.8389		66.0403	0.184506		0.00492736	49.2617		-0.124189	26.443
HA_34	G4	C1-Mono	-0.628912	3.30189		0.0664075	63.2075		0.295799	61.7925		35.8491	-0.0287744		0.163489	72.1698		-0.152121	23.3491
HA_35	G3	C1-Mono	-0.158386	25.5435		0.22316	87.7717		-0.0448117	45.1087		19.5652	-0.102261		0.00384601	46.7391		-0.133136	24.1848
HA_36	G3	C1-Mono	-0.183516	27.2727		0.00543694	44.7552		0.0862615	57.9421		14.985	-0.12413		0.00549682	50.05		0.192387	65.3347
HA_37	G2	C1-Mono	-0.102029	29.5455		0.0322268	53.1566		-0.452742	11.9949		9.59596	-0.173098		-0.134947	18.8131		-0.0513239	34.2172
HA_38	G2	C1-Mono	-0.0650969	35.2313		0.13239	75.089		-0.364325	16.726		22.9537	-0.0845486		-0.0501791	35.2313		-0.145872	23.8434
HA_39	G2	C1-Mono	-0.107635	31.9741		0.0024479	45.5978		-0.374354	15.1993		5.93142	-0.186185		-0.123006	19.7405		-0.113929	28.1742
HA_40	G1	C1-Mono	-0.0588341	34.1463		0.0217187	50.2335		-0.309822	17.3845		4.09964	-0.215612		-0.111705	21.3804		-0.0754932	31.863
HA_41	G2	C1-Mono	0.125437	62.9549		0.0496764	58.8792		-0.40594	11.2809		9.09753	-0.167343		-0.103902	22.7802		-0.102826	28.8937
HA_42	G0	C1-Mono	-0.22802	24.8609		0.0484586	57.885		0.249005	68.7693		17.9344	-0.110304		0.0409609	59.9258		-0.101606	27.8912
HA_43	G0	C1-Mono	-0.0972756	31.2912		-0.024698	40.0527		-0.196522	28.9855		7.97101	-0.184398		-0.0510825	35.7049		-0.05591	33.1357
HA_44	G4	C1-Mono	-0.249837	14.9371		0.182063	82.1541		-0.247253	27.8302		97.2484	1.02871		-0.0780901	32.1541		-0.15145	22.8774
HA_48	G2	C1-Mono	-0.128025	33.293		-0.00725266	43.2203		-0.48236	9.56416		8.71671	-0.18163		-0.151627	14.0436		-0.136062	23.7288
HA_6	G3	C1-Mono	-0.253827	12.9794		0.264554	88.2006		-0.380353	14.7493		100	1.53297		0.00486426	49.5575		-0.193138	17.9941
HA_7	G0	C1-Mono	-0.0919675	33.3333		0.00624653	45.7516		-0.458737	15.0327		14.3791	-0.127746		-0.149718	19.6078		-0.106473	27.451
HA_9	G3	C1-Mono	-0.0801094	39.9202		0.166657	82.0359		0.0770515	47.3054		100	1.53523		0.0707535	61.8762		-0.149679	19.5609
HA_1	G2	C3-DC	0.290134	82.3529		-0.0350486	29.4118		-0.121547	29.4118		23.5294	-0.0865638		-0.130316	17.6471		1.7591	100
HA_10	G2	C3-DC	0.376826	77.0833		0.0460314	52.0833		-0.232834	18.75		6.25	-0.189306		-0.115608	25		2.8496	100
HA_11	G1	C3-DC	0.773371	95.5224		-0.0806865	23.8806		-0.16299	28.3582		5.97015	-0.221255		-0.106038	22.3881		2.12071	98.5075
HA_12	G0	C3-DC	1.05611	100		-0.0102259	44.4444		-0.207335	25.9259		11.1111	-0.125741		-0.160878	18.5185		1.94306	96.2963
HA_14	G1	C3-DC	1.07947	98.9474		0.0158942	47.3684		-0.226272	22.1053		12.6316	-0.166457		-0.113808	16.8421		2.31551	100
HA_16	G1	C3-DC	0.787515	87.5		-0.0136173	41.6667		-0.173611	29.1667		13.3333	-0.173426		-0.139038	22.5		2.68309	100
HA_18	G3	C3-DC	-0.224558	16.6667		0.201008	83.3333		0.833466	100		44.4444	-0.0444304		0.32941	88.8889		3.54655	100
HA_2	G3	C3-DC	-0.379819	23.5294		0.235864	82.3529		0.411648	76.4706		55.8824	0.0495981		0.0661187	64.7059		2.71979	100
HA_20	G2	C3-DC	0.874222	99.422		0.00894463	45.0867		-0.228486	28.3237		4.62428	-0.230119		-0.197492	14.4509		2.72016	99.422
HA_21	G2	C3-DC	0.459759	98.5294		0.0996282	64.7059		-0.233196	17.6471		91.1765	0.484012		-0.0226722	45.5882		2.81972	100
HA_25	G4	C3-DC	-0.19042	32.5581		0.203656	81.3953		0.966081	100		74.4186	0.248604		0.403739	97.6744		3.165	100
HA_26	G2	C3-DC	0.299822	83.3333		0.156906	75		-0.347857	25		25	-0.0667858		-0.203759	0		3.34317	100
HA_27	G3	C3-DC	0.876398	100		0.203878	83.3333		-0.218898	27.7778		22.2222	-0.0582911		-0.0838257	27.7778		3.25878	100
HA_28	G3	C3-DC	-0.438702	4.83871		0.130313	74.1935		0.926588	98.9247		90.3226	0.23838		0.481265	98.9247		3.12473	100
HA_29	G4	C3-DC	-1.03594	0		0.342913	70		-0.917384	10		30	0.130835		-0.493026	0		2.69934	90
HA_3	G3	C3-DC	0.164692	60		0.0982181	60		0.218426	80		20	-0.150031		0.0135382	60		2.63181	100
HA_30	G3	C3-DC	0.108051	51.269		0.0851159	59.8985		0.0299158	52.2843		22.335	-0.0892361		0.017708	51.7766		2.75863	98.4772
HA_31	G3	C3-DC	0.207269	68.75		0.214766	87.5		-0.0386782	43.75		25	-0.105796		0.0156796	50		3.54631	100
HA_32	G3	C3-DC	0.375321	73.6842		0.186408	81.5789		0.230871	68.4211		73.6842	0.322124		0.0625047	60.5263		2.58869	100
HA_33	G4	C3-DC	0.252614	66.6667		0.128808	100		0.68478	100		33.3333	0.176361		0.0993349	66.6667		2.06327	100
HA_35	G3	C3-DC	0.600421	100		0.239702	80		0.204611	60		0	-0.155031		0.00385749	40		2.9648	80
HA_36	G3	C3-DC	0.468108	84.141		0.00854393	44.0529		-0.290002	24.6696		18.0617	-0.108043		-0.18132	22.467		2.56629	100
HA_37	G2	C3-DC	0.575819	97.7099		0.0153038	45.8015		-0.208166	26.7176		11.4504	-0.153921		-0.13211	18.3206		3.13471	100
HA_38	G2	C3-DC	0.787944	100		-0.0183943	33.3333		-0.104412	55.5556		55.5556	0.0673816		0.0983726	66.6667		2.00131	100
HA_39	G2	C3-DC	0.834368	96.7033		-0.0693189	23.0769		-0.307014	13.1868		18.6813	-0.139037		-0.126909	16.4835		2.31967	98.9011
HA_40	G1	C3-DC	0.447733	75		0.0318078	45		0.08455	51.6667		5	-0.214262		-0.0471782	40		2.22673	100
HA_41	G2	C3-DC	0.782898	96.2121		0.0161344	46.9697		-0.302249	21.2121		24.2424	-0.121393		-0.225139	9.84848		2.00161	93.9394
HA_42	G0	C3-DC	0.665238	81.25		0.0929996	65.625		0.117129	50		12.5	-0.116685		0.0188357	40.625		3.02078	100
HA_43	G0	C3-DC	0.217685	61.8557		-0.0323348	30.9278		-0.00825045	48.4536		13.4021	-0.155976		-0.0506529	31.9588		2.51757	98.9691
HA_44	G4	C3-DC	-0.15551	23.8095		0.32074	100		0.786114	95.2381		100	1.46562		0.304306	90.4762		3.20286	100
HA_48	G2	C3-DC	0.772631	96.875		-0.109636	17.1875		-0.412567	4.6875		15.625	-0.141342		-0.206831	6.25		2.27723	98.4375
HA_6	G3	C3-DC	-0.229404	35.7143		0.297434	85.7143		0.022313	57.1429		100	1.34845		0.0313406	64.2857		3.09474	100
HA_7	G0	C3-DC	0.726802	98.4375		-0.00718462	43.75		-0.316964	17.1875		9.375	-0.139273		-0.175465	15.625		2.50373	100
HA_9	G3	C3-DC	0.150895	70		0.227238	80		0.718665	90		100	1.06048		0.209613	90		2.42207	90
HA_1	G2	Mast	-1.31351	0		-0.21412	16		-0.946429	0		0	-0.251402		-0.533943	0		-0.0403556	8
HA_10	G2	Mast	-1.16234	0		-0.226821	7.14286		-0.871669	0		3.57143	-0.244797		-0.491705	0		0.246451	33.9286
HA_11	G1	Mast	-1.05707	2.04082		-0.206536	11.2245		-0.836563	1.02041		3.06122	-0.261704		-0.481593	0		0.000310461	19.3878
HA_12	G0	Mast	-0.401166	50		-0.132378	0		-0.337732	50		0	-0.302552		-0.363119	0		-0.273771	0
HA_14	G1	Mast	-0.902029	10		-0.215189	10		-0.74553	0		0	-0.280957		-0.475385	0		-0.278905	10
HA_16	G1	Mast	-1.35604	0		-0.183927	20		-0.960864	0		8	-0.252216		-0.521374	0		-0.173544	8
HA_18	G3	Mast	-0.960239	0		-0.0466905	0		-0.577722	0		0	-0.304891		-0.244805	0		1.46241	100
HA_2	G3	Mast	-1.1819	0		-0.20737	33.3333		-1.10255	0		33.3333	-0.115239		-0.605046	0		-0.424827	0
HA_20	G2	Mast	-1.04164	11.1111		-0.272804	11.1111		-0.932581	0		0	-0.286706		-0.495924	0		-0.318398	0
HA_21	G2	Mast	-1.39721	0		-0.131892	20.6897		-0.930708	0		20.1149	-0.137887		-0.476911	0.574713		0.0480476	23.5632
HA_25	G4	Mast	-1.23701	0		0.116887	63.6364		-0.594674	0		45.4545	0.0366547		-0.216827	27.2727		-0.309234	0
HA_26	G2	Mast	-1.38167	0.719424		-0.247621	7.91367		-0.96716	0		18.705	-0.153063		-0.520744	0		0.095082	23.0216
HA_27	G3	Mast	-1.36289	0		0.28546	73.0769		-0.844128	0		19.2308	-0.116605		-0.481454	0		0.574514	38.4615
HA_28	G3	Mast	-0.287322	0		-0.179007	50		0.0388973	50		100	0.183568		-0.11915	50		-0.260523	0
HA_29	G4	Mast	-1.41625	0		0.542064	100		-1.06233	0		1.21951	-0.212154		-0.562833	0		2.22819	100
HA_3	G3	Mast	-1.4511	0		-0.0827892	66.6667		-1.07264	0		0	-0.203519		-0.522462	0		-0.34775	0
HA_30	G3	Mast	0.374002	100		-0.47084	0		-1.00428	0		0	-0.286259		-0.272013	0		-0.319657	0
HA_31	G3	Mast	-1.07265	0		3.72526e-06	45		-1.0569	0		0	-0.257888		-0.506175	0		2.8005	100
HA_32	G3	Mast	-0.671666	0		-0.0147065	40		-0.465638	20		60	0.0845568		-0.216097	20		-0.114137	20
HA_34	G4	Mast	-1.23944	0		-0.0496841	30		-0.576607	0		20	-0.17151		-0.0634325	40		-0.218049	10
HA_35	G3	Mast	-0.905492	6.89655		-0.003478	41.3793		-0.695726	3.44828		10.3448	-0.198219		-0.366189	6.89655		0.0878608	31.0345
HA_36	G3	Mast	-1.24815	0		-0.246079	12.5		-0.845314	7.5		0	-0.265843		-0.492194	0		-0.120783	17.5
HA_37	G2	Mast	-1.2244	1.93548		-0.196506	13.2258		-0.979478	0		8.70968	-0.200792		-0.505524	0.322581		-0.0731056	16.4516
HA_38	G2	Mast	-1.34181	0		-0.189924	16		-1.00738	0		9.33333	-0.213974		-0.518239	0		-0.0619395	17.3333
HA_39	G2	Mast	-1.27176	1.81818		-0.177307	16.3636		-0.997496	0		3.63636	-0.239092		-0.505521	0		-0.0730569	16.3636
HA_40	G1	Mast	-1.27824	0		-0.175607	10.5263		-0.968499	0		0	-0.2384		-0.500268	0		-0.0350864	42.1053
HA_41	G2	Mast	-0.545707	31.0811		-0.232715	9.45946		-0.802796	6.75676		33.7838	-0.075872		-0.466083	1.35135		-0.200423	10.8108
HA_43	G0	Mast	-1.30972	0		-0.233234	20		-0.921657	0		0	-0.288929		-0.521839	0		-0.0041027	40
HA_44	G4	Mast	-0.955468	0		0.304696	60		-0.714361	20		60	0.197217		-0.148845	20		1.25535	60
HA_48	G2	Mast	-1.3038	0		-0.200182	14.2857		-1.05007	0		28.5714	-0.196929		-0.538667	0		0.0563516	14.2857
HA_6	G3	Mast	-1.33634	0		0.0306456	42.8571		-0.958253	0		28.5714	-0.0955157		-0.518156	0		-0.0235313	14.2857
HA_7	G0	Mast	-1.33846	0		-0.186527	15.8824		-0.924951	0		4.70588	-0.240548		-0.514378	0		-0.201097	14.1176
HA_9	G3	Mast	-0.619737	40		0.00599403	40		-0.566425	20		40	0.115971		-0.340617	20		-0.213392	20
HA_1	G2	C4-DC	1.14259	95		-0.204715	15		-0.904769	0		5	-0.248741		-0.524907	0		0.0544732	35
HA_10	G2	C4-DC	1.58378	100		-0.184887	0		-0.806214	0		0	-0.272048		-0.490427	0		0.137147	50
HA_11	G1	C4-DC	1.58094	100		-0.211964	0		-0.813952	0		0	-0.271632		-0.409946	0		0.409125	95
HA_12	G0	C4-DC	1.72584	98.9247		-0.215637	7.52688		-0.843441	0		11.828	-0.2086		-0.423007	0		0.19273	62.3656
HA_14	G1	C4-DC	1.79737	100		-0.217698	3.44828		-0.701627	3.44828		10.3448	-0.205686		-0.368204	3.44828		0.0965742	51.7241
HA_16	G1	C4-DC	1.89595	100		-0.253522	2.85714		-0.839405	1.42857		4.28571	-0.254515		-0.462206	1.42857		-0.0233652	35.7143
HA_18	G3	C4-DC	-0.0764519	33.3333		-0.215435	0		-1.07426	0		0	-0.195284		-0.588196	0		0.117003	66.6667
HA_2	G3	C4-DC	1.69416	100		-0.146672	5		-0.890798	0		12.5	-0.151167		-0.418862	2.5		0.0264943	52.5
HA_20	G2	C4-DC	1.92231	100		-0.235806	1.88679		-0.889002	0		9.43396	-0.232383		-0.483424	0		0.00201849	43.3962
HA_21	G2	C4-DC	1.60724	100		-0.14161	7.69231		-0.852419	0		53.8462	0.0357255		-0.438908	0		0.0805905	61.5385
HA_25	G4	C4-DC	0.854251	100		-0.21701	0		-0.844735	0		0	-0.235568		-0.555844	0		0.0020836	57.1429
HA_26	G2	C4-DC	1.28283	100		-0.144175	13.3333		-0.862065	0		0	-0.240908		-0.471808	0		0.447806	80
HA_27	G3	C4-DC	1.51219	100		-0.0744183	37.5		-0.908569	0		25	0.0251312		-0.445516	0		0.360518	87.5
HA_28	G3	C4-DC	1.64077	100		-0.214085	0		-0.749987	0		0	-0.136277		-0.458123	0		0.130259	66.6667
HA_29	G4	C4-DC	2.79847	100		-0.294826	0		-1.3356	0		0	-0.237911		-0.525237	0		0.264213	100
HA_3	G3	C4-DC	1.5344	90.9091		-0.123252	27.2727		-0.816457	9.09091		18.1818	-0.103755		-0.435041	9.09091		0.0296228	54.5455
HA_30	G3	C4-DC	2.17662	100		-0.19838	2.08333		-0.793678	0		2.08333	-0.2563		-0.432168	2.08333		0.182817	66.6667
HA_31	G3	C4-DC	1.80603	100		-0.123828	0		-0.88655	0		20	-0.0753046		-0.546857	0		-0.0250411	40
HA_32	G3	C4-DC	1.98391	100		-0.0981892	12.5		-0.794054	0		6.25	-0.152034		-0.424545	0		0.367466	87.5
HA_33	G4	C4-DC	1.54715	100		-0.174813	11.1111		-0.813138	0		0	-0.262159		-0.422359	0		0.167169	55.5556
HA_34	G4	C4-DC	-1.49441	0		-0.205238	0		-0.958207	0		0	-0.188321		-0.496981	0		-0.300722	0
HA_35	G3	C4-DC	0.486182	50		-0.0669618	25		-0.702309	0		25	-0.0932197		-0.516265	0		-0.150821	25
HA_36	G3	C4-DC	1.48414	100		-0.171379	7.14286		-0.975345	0		28.5714	-0.145991		-0.481221	0		0.664663	100
HA_37	G2	C4-DC	1.64052	100		-0.199794	2.85714		-0.849932	0		5	-0.232785		-0.465677	0		0.174561	67.8571
HA_38	G2	C4-DC	1.61718	100		-0.182562	12.5		-0.867376	0		25	0.169612		-0.385965	0		0.24082	62.5
HA_39	G2	C4-DC	1.82371	100		-0.206847	0		-0.900388	0		4.34783	-0.222793		-0.469617	0		0.152953	56.5217
HA_40	G1	C4-DC	1.69644	100		-0.200111	0		-0.827372	0		0	-0.250369		-0.397584	0		0.197093	75
HA_41	G2	C4-DC	1.58184	100		-0.171692	9.09091		-0.853849	0		15.1515	-0.17		-0.436069	0		0.125241	60.6061
HA_42	G0	C4-DC	2.05873	100		-0.123404	6.66667		-0.792641	0		6.66667	-0.176047		-0.430634	0		0.0482564	53.3333
HA_43	G0	C4-DC	1.64273	100		-0.211516	0		-0.796215	0		16.129	-0.196356		-0.431169	0		0.0283465	45.1613
HA_44	G4	C4-DC	1.87015	100		-0.133391	10		-0.903422	0		10	-0.123459		-0.449925	0		0.192016	80
HA_48	G2	C4-DC	1.47694	100		-0.23248	9.09091		-0.841547	0		0	-0.258723		-0.469987	0		0.20971	72.7273
HA_6	G3	C4-DC	1.5518	98.6486		-0.0636928	32.4324		-0.879749	0		35.1351	0.0285219		-0.467214	1.35135		-0.00659275	36.4865
HA_7	G0	C4-DC	1.53103	100		-0.122006	11.7647		-0.896006	0		21.5686	-0.146131		-0.453942	0		0.116066	60.7843
HA_9	G3	C4-DC	1.54424	100		-0.184332	0		-0.628036	11.7647		29.4118	-0.0252017		-0.396974	5.88235		0.0611079	58.8235
HA_1	G2	C1-Macro	-0.0559198	39.2473		-0.119223	21.7204		0.235254	66.0215		5.16129	-0.22913		0.0473116	60.8602		-0.10659	25.5914
HA_10	G2	C1-Macro	-0.441472	7.78325		-0.0764524	27.6847		-0.0017491	46.6995		13.202	-0.146339		0.0467192	60		-0.13362	26.1084
HA_11	G1	C1-Macro	-0.145471	25.5521		-0.0721285	27.1293		0.559936	85.1735		8.83281	-0.15711		0.211417	87.3817		-0.028185	33.123
HA_12	G0	C1-Macro	0.461438	97.307		-0.0143027	40.0359		0.400107	75.5835		19.9282	-0.1062		0.14799	77.5583		-0.0603129	35.368
HA_14	G1	C1-Macro	0.342684	90.8297		-0.0039916	38.8646		0.623713	93.0131		9.17031	-0.159829		0.311716	94.3231		-0.013755	40.1747
HA_16	G1	C1-Macro	0.0228921	50.2083		-0.0637335	31.4583		0.347254	75.4167		6.04167	-0.194108		0.128693	78.125		-0.0441391	35.2083
HA_18	G3	C1-Macro	-0.13705	26.9231		0.0146467	46.6555		0.8604	96.3211		19.8997	-0.095607		0.393563	97.8261		-0.00134269	41.4716
HA_2	G3	C1-Macro	-0.473724	8.83978		0.106279	73.2044		0.557956	87.2928		49.0331	0.041913		0.202941	85.4972		-0.133589	26.5193
HA_20	G2	C1-Macro	0.422913	82.2785		-0.0482999	37.0253		0.220932	66.1392		3.16456	-0.228746		0.0703317	60.7595		-0.0721603	31.962
HA_21	G2	C1-Macro	-0.0908281	26.9231		0.0332803	57.6923		0.145931	58.9744		52.5641	0.105317		0.186415	75.641		-0.0891704	32.0513
HA_25	G4	C1-Macro	-0.460567	7.09877		0.0726382	64.6296		1.14378	99.2593		70.4321	0.186139		0.444717	99.1975		-0.0575763	34.0123
HA_26	G2	C1-Macro	-0.197216	26.7606		0.0186594	46.4789		0.110095	56.338		22.5352	-0.0737637		0.0938425	77.4648		-0.0859297	32.3944
HA_27	G3	C1-Macro	0.334684	75.9259		0.159581	75.9259		0.610441	85.1852		29.6296	-0.0426785		0.268773	94.4444		-0.0468293	48.1481
HA_28	G3	C1-Macro	-0.390427	7.13028		-0.011714	41.1092		0.894946	98.8556		83.7148	0.218434		0.502047	99.1197		0.00874771	38.4683
HA_29	G4	C1-Macro	-0.371569	24.5902		0.0787584	59.0164		1.05725	88.5246		98.3607	1.91152		0.287686	83.6066		-0.256226	8.19672
HA_3	G3	C1-Macro	-0.336821	12.7551		0.0186779	52.0408		0.500301	84.6939		14.7959	-0.122676		0.201175	87.2449		-0.0463229	33.1633
HA_30	G3	C1-Macro	-0.264567	25.0818		-0.0321861	36.7503		0.351507	76.9902		30.7525	-0.0529885		0.197199	81.8975		-0.00629761	35.5507
HA_31	G3	C1-Macro	-0.243398	22		0.153181	81		0.583034	91		25	-0.0323096		0.303201	93		0.062899	48
HA_32	G3	C1-Macro	0.00342743	44.4444		0.20858	90.2494		0.741527	95.9184		96.3719	0.673344		0.29914	93.8776		-0.0355412	36.2812
HA_33	G4	C1-Macro	-0.483189	5		0.128318	80.3333		0.883715	93.6667		83.3333	0.341897		0.270855	93		-0.0898948	32
HA_34	G4	C1-Macro	-0.439675	6.27306		-0.000269708	46.4945		1.27429	97.786		41.6974	-0.00684672		0.516244	98.155		-0.12802	28.0443
HA_35	G3	C1-Macro	-0.0326782	36.2069		0.147121	81.8966		0.653952	93.1034		28.4483	-0.0506065		0.267433	93.1034		-0.0909599	27.5862
HA_36	G3	C1-Macro	-0.119833	35.0877		-0.0120827	42.8728		0.543933	90.0219		17.4342	-0.10579		0.249346	91.1184		0.239303	68.5307
HA_37	G2	C1-Macro	0.033902	50.9174		-0.0065596	47.2477		0.224587	66.055		17.8899	-0.12152		0.173422	75.2294		0.0318221	44.0367
HA_38	G2	C1-Macro	0.170577	63.4146		0.0843189	65.0407		0.117211	57.1816		30.8943	-0.0250712		0.140263	77.5068		-0.0848988	31.4363
HA_39	G2	C1-Macro	-0.0960139	35.5049		-0.0477114	33.8762		0.181622	68.4039		8.14332	-0.180436		0.103546	67.101		-0.0487364	36.1564
HA_40	G1	C1-Macro	-0.0622616	37.6135		-0.0587329	30.0908		0.335862	75.0973		7.7821	-0.179719		0.124189	75.4864		-0.0646706	34.3709
HA_41	G2	C1-Macro	0.280863	77.2622		0.0450093	55.6845		0.208419	65.8933		14.3852	-0.144476		0.136642	74.71		-0.0390064	34.5708
HA_42	G0	C1-Macro	-0.410575	12.4396		-0.00572393	43.1159		0.731818	94.2029		17.8744	-0.101744		0.239481	93.7198		-0.0769806	35.8696
HA_43	G0	C1-Macro	-0.231334	21.7694		-0.0995002	22.3658		0.319676	73.3598		9.14513	-0.155727		0.159269	80.8151		-0.0909771	31.3121
HA_44	G4	C1-Macro	-0.227582	18.3099		0.181798	85.9155		0.647823	94.1315		99.7653	1.37796		0.254535	90.6103		-0.10784	30.7512
HA_48	G2	C1-Macro	-0.126664	30.9091		-0.0631364	29.0909		0.102108	56.8182		5.90909	-0.177273		-0.00476896	46.3636		-0.122882	25.9091
HA_6	G3	C1-Macro	-0.336992	10.7527		0.200181	75.8065		0.242014	65.5914		100	1.49113		0.222729	81.7204		-0.183072	18.8172
HA_7	G0	C1-Macro	0.0281182	41.25		-0.013861	36.25		0.322452	71.25		11.25	-0.166029		0.123306	75		4.50348e-05	41.25
HA_9	G3	C1-Macro	-0.0335931	42.069		0.0587679	62.069		1.07235	98.9655		100	1.47425		0.373703	98.9655		-0.114398	28.9655
HA_1	G2	C2-Macro	-0.149492	27.6978		-0.0851661	27.1583		0.24763	71.0432		5.03597	-0.228891		-0.0441102	36.8705		-0.164978	22.8417
HA_10	G2	C2-Macro	-0.421152	9.17031		-0.0565666	29.6943		0.185805	71.0335		9.75255	-0.173684		0.0232138	51.6739		-0.113882	29.8399
HA_11	G1	C2-Macro	-0.16009	22.49		-0.0640629	28.1124		0.657609	93.1727		10.0402	-0.191958		0.133808	77.51		-0.0883409	24.8996
HA_12	G0	C2-Macro	0.348517	94.6695		-0.035507	36.4606		0.54223	89.9787		19.1898	-0.105196		0.0451879	55.8635		-0.0916301	29.4243
HA_14	G1	C2-Macro	0.341704	80.4348		-0.00981361	46.3768		0.891337	94.9275		9.42029	-0.161951		0.459154	94.9275		-0.071022	30.4348
HA_16	G1	C2-Macro	0.0193066	52.2124		-0.066662	30.9735		0.422515	81.7109		7.37463	-0.19218		0.0661916	60.177		-0.0926377	33.3333
HA_18	G3	C2-Macro	0.00397744	50		-0.030775	40		0.813119	95.8333		11.25	-0.144001		0.384891	95		-0.0603991	33.3333
HA_2	G3	C2-Macro	-0.354676	16.6134		0.131752	71.885		0.281282	70.2875		40.2556	0.00124731		0.142213	69.3291		-0.133938	22.6837
HA_20	G2	C2-Macro	0.317039	79.6703		-0.0792049	27.4725		-0.0968079	43.4066		1.0989	-0.240538		-0.127728	22.5275		-0.127162	26.9231
HA_21	G2	C2-Macro	0.0462305	59.2593		-0.0252102	48.1481		0.210592	66.6667		48.1481	0.0678807		0.082129	62.963		-0.0861815	37.037
HA_25	G4	C2-Macro	-0.245721	24.065		0.0807642	66.3415		0.997788	98.8618		61.7886	0.19804		0.340908	94.9593		-0.0794149	32.6829
HA_26	G2	C2-Macro	-0.206705	23.0769		0.0384814	73.0769		0.219148	65.3846		11.5385	-0.137271		0.0674792	69.2308		-0.125123	23.0769
HA_27	G3	C2-Macro	0.213025	66.6667		0.0547566	62.963		0.497009	77.7778		29.6296	-0.00282354		0.20554	77.7778		-0.0347532	29.6296
HA_28	G3	C2-Macro	-0.157043	27.0522		-0.0453594	30.4104		0.886046	99.6269		73.5075	0.199624		0.487755	98.8806		-0.00299903	37.5
HA_29	G4	C2-Macro	-0.115577	28.5714		0.160915	57.1429		0.637651	85.7143		100	1.67569		0.268668	71.4286		0.0784632	14.2857
HA_3	G3	C2-Macro	-0.337649	13.0435		0.0195902	56.5217		0.607732	96.7391		17.3913	-0.133655		0.162735	85.8696		-0.078984	27.1739
HA_30	G3	C2-Macro	-0.191858	29.4118		-0.0627894	27.9412		0.411186	77.2059		34.8039	-0.0194441		0.192217	76.7157		-0.111134	30.1471
HA_31	G3	C2-Macro	0.0713787	58.8235		-0.0216761	35.2941		0.593503	94.1176		47.0588	0.124207		0.225423	100		0.268317	52.9412
HA_32	G3	C2-Macro	0.0962237	59.596		0.190529	88.2155		0.568504	94.2761		92.5926	0.549761		0.281297	89.899		-0.0669099	32.3232
HA_33	G4	C2-Macro	-0.431239	8.09249		0.104087	70.5202		0.701081	94.7977		70.5202	0.187852		0.183911	81.5029		-0.112653	28.3237
HA_34	G4	C2-Macro	-0.350904	8.93471		0.0024116	45.0172		0.812664	97.9381		23.0241	-0.0729288		0.214878	88.6598		-0.0915686	31.2715
HA_35	G3	C2-Macro	-0.0100458	44.4444		0.154455	81.4815		0.666081	94.4444		22.2222	-0.0554833		0.223894	83.3333		-0.0867772	37.037
HA_36	G3	C2-Macro	-0.222905	21.9767		-0.0111837	42.5581		0.421765	88.4884		16.6279	-0.12052		0.131853	72.093		0.233964	69.8837
HA_37	G2	C2-Macro	0.0569785	47.0588		-0.0107604	41.1765		-0.117835	38.2353		2.94118	-0.182856		0.0247275	48.5294		-0.00685751	39.7059
HA_38	G2	C2-Macro	0.159636	60.2151		0.0820528	65.5914		-0.205605	32.2581		21.5054	-0.0728952		0.0074131	50.5376		-0.152474	18.2796
HA_39	G2	C2-Macro	-0.116092	37.1585		-0.0503004	32.7869		0.253831	68.306		8.74317	-0.181529		0.0302422	53.5519		-0.0922903	30.6011
HA_40	G1	C2-Macro	-0.161886	27.802		-0.0329874	37.2635		0.511095	91.9942		4.65793	-0.199963		0.0572065	60.5531		-0.0926247	31.7322
HA_41	G2	C2-Macro	0.283574	75.3086		0.00548473	50		0.262116	72.8395		8.64198	-0.165798		0.0603047	62.963		-0.0651077	29.6296
HA_42	G0	C2-Macro	-0.29026	21.4789		-0.023164	39.4366		0.806831	96.831		17.6056	-0.11874		0.251559	89.0845		-0.163813	20.7746
HA_43	G0	C2-Macro	-0.272499	16.8539		-0.0968642	22.5843		0.377636	84.0449		6.40449	-0.200247		0.0353249	56.7416		-0.0784462	33.1461
HA_44	G4	C2-Macro	-0.0600351	40.3292		0.133262	77.3663		0.538012	92.5926		99.5885	1.4212		0.162024	78.6008		-0.0982294	23.0453
HA_48	G2	C2-Macro	-0.368177	10.8626		-0.0988672	22.6837		0.340085	87.5399		6.38978	-0.192431		-0.0706484	23.6422		-0.0640894	34.8243
HA_6	G3	C2-Macro	-0.365946	7.46269		0.177046	71.6418		0.337376	87.3134		100	1.31812		0.0577254	58.209		-0.223993	13.4328
HA_7	G0	C2-Macro	-0.167557	27.2727		-0.0254335	41.3223		0.265717	80.1653		10.7438	-0.164696		0.0360265	61.157		-0.0248759	38.843
HA_9	G3	C2-Macro	0.227297	77.1028		0.00541699	49.5327		0.881107	99.5327		99.5327	1.34129		0.259297	92.0561		-0.0948659	26.1682
HA_1	G2	C1-DC	0.85317	99.2593		-0.192247	6.66667		-0.475781	9.1358		10.8642	-0.199185		-0.245294	8.64198		-0.142832	24.1975
HA_10	G2	C1-DC	1.09109	100		-0.140147	9.44444		-0.522822	3.88889		4.44444	-0.234391		-0.242168	4.44444		-0.00929145	35.5556
HA_11	G1	C1-DC	1.19414	100		-0.135303	13.2353		-0.447982	7.64706		11.4706	-0.191322		-0.206118	7.64706		0.0197467	41.4706
HA_12	G0	C1-DC	1.37419	100		-0.157042	9.375		-0.635632	4.16667		11.1111	-0.184809		-0.263569	7.29167		-0.0190374	43.75
HA_14	G1	C1-DC	1.42623	100		-0.154366	7.21649		-0.546866	3.35052		20.6186	-0.122238		-0.204158	8.24742		-0.0254263	35.3093
HA_16	G1	C1-DC	1.3867	100		-0.185749	5.11247		-0.55507	1.63599		21.0634	-0.144759		-0.284404	6.13497		-0.0522158	34.5603
HA_18	G3	C1-DC	0.263428	73.3333		-0.0488978	33.3333		-0.248425	20		26.6667	-0.0505142		-0.0233855	40		-0.142004	26.6667
HA_2	G3	C1-DC	0.674906	93.6709		-0.0718309	26.5823		-0.406377	15.1899		31.6456	-0.0190432		-0.268637	5.06329		-0.0321536	36.7089
HA_20	G2	C1-DC	1.29828	99.5633		-0.175366	8.0786		-0.511102	7.42358		7.64192	-0.222762		-0.303702	3.27511		-0.0985776	26.4192
HA_21	G2	C1-DC	0.950615	100		-0.137892	14.0845		-0.489001	3.52113		86.6197	0.386282		-0.179116	12.6761		-0.0308013	35.9155
HA_25	G4	C1-DC	0.83173	97.619		-0.0191411	40.4762		0.00183113	50		17.8571	-0.113159		-0.153157	21.4286		-0.0261239	36.9048
HA_26	G2	C1-DC	1.03956	100		-0.156295	10.9375		-0.449443	7.8125		10.1562	-0.15796		-0.223105	3.90625		-0.0714988	32.8125
HA_27	G3	C1-DC	1.20421	98.2759		0.0068802	36.2069		-0.516863	8.62069		41.3793	0.0453395		-0.14129	22.4138		-0.036167	37.931
HA_28	G3	C1-DC	1.06789	100		-0.0757818	25.8503		-0.179921	35.3741		23.8095	-0.0759496		-0.187611	7.48299		-0.0233348	36.7347
HA_29	G4	C1-DC	1.50675	100		-0.0276354	40		-0.00108135	40		60	0.770446		-0.0947866	30		0.350424	60
HA_3	G3	C1-DC	0.735152	100		-0.0534181	24		0.0350006	52		8	-0.199135		-0.126064	24		-0.10032	24
HA_30	G3	C1-DC	1.35991	100		-0.12778	12.9167		-0.610817	4.58333		12.9167	-0.137264		-0.219096	9.16667		0.0338808	51.25
HA_31	G3	C1-DC	0.150156	66.6667		-0.153991	33.3333		-0.428075	33.3333		100	0.204073		-0.322385	0		0.247579	33.3333
HA_32	G3	C1-DC	1.16793	98.8764		0.0278312	53.9326		-0.417862	13.4831		33.7079	-0.00901318		-0.260433	7.86517		0.0472587	43.8202
HA_33	G4	C1-DC	-0.23155	28.5714		0.183999	85.7143		-0.542191	14.2857		71.4286	0.143281		-0.279079	14.2857		-0.311793	14.2857
HA_34	G4	C1-DC	-0.0530399	33.3333		-0.190684	0		-0.265549	0		33.3333	-0.0862281		-0.3431	0		-0.0417236	33.3333
HA_35	G3	C1-DC	0.557977	94.1176		-0.0585564	35.2941		-0.202942	35.2941		32.3529	-0.0612658		-0.246013	5.88235		-0.0383829	26.4706
HA_36	G3	C1-DC	1.00901	99.8469		-0.132934	14.7014		-0.6343	3.98162		21.8989	-0.0962393		-0.30531	4.74732		0.296355	72.5881
HA_37	G2	C1-DC	0.996715	99.8		-0.161835	7.4		-0.439376	7.8		12.4	-0.143639		-0.234418	5.8		-0.0106059	40.4
HA_38	G2	C1-DC	1.04276	99.0654		-0.0497553	30.8411		-0.42356	14.0187		38.3178	0.0260587		-0.114021	22.4299		0.0353893	44.8598
HA_39	G2	C1-DC	1.28882	100		-0.175491	6.69546		-0.578485	2.37581		23.7581	-0.094997		-0.192092	13.6069		-0.0181526	36.2851
HA_40	G1	C1-DC	1.15348	100		-0.121947	12.5		-0.257667	17.0833		12.9167	-0.168399		-0.17957	8.75		-0.0153539	38.3333
HA_41	G2	C1-DC	1.28927	100		-0.0778699	22.5225		-0.506348	5.40541		19.0691	-0.116948		-0.210674	7.80781		-0.0349118	35.8859
HA_42	G0	C1-DC	1.4691	100		-0.042203	31.5789		-0.388766	12.2807		37.7193	0.0131129		-0.119839	24.5614		0.149764	50.8772
HA_43	G0	C1-DC	1.1219	100		-0.184409	5.14286		-0.429043	8.38095		7.04762	-0.220194		-0.254379	3.42857		-0.0492436	36.381
HA_44	G4	C1-DC	1.18285	99.2857		0.0421907	55		-0.263865	23.5714		64.2857	0.212091		-0.210613	9.28571		-0.000804954	38.5714
HA_48	G2	C1-DC	1.11107	99.4944		-0.206905	4.44894		-0.444435	3.74115		10.1112	-0.184601		-0.26122	3.94338		-0.0324875	37.6138
HA_6	G3	C1-DC	0.903567	99		0.148972	68		-0.408114	14		85	0.517815		-0.124069	31		-0.142251	20
HA_7	G0	C1-DC	1.15355	99.8387		-0.136702	12.5806		-0.724252	0.806452		15.8065	-0.154558		-0.28741	5.16129		-0.0247547	38.2258
HA_9	G3	C1-DC	1.34615	100		-0.0698149	25		-0.333293	8.33333		33.3333	0.0526582		-0.22804	12.5		0.0144459	45.8333
HA_1	G2	C2-DC	0.64316	98.3673		-0.0925864	19.1837		-0.0284054	49.3878		10.2041	-0.179653		-0.0874968	30.6122		-0.159249	21.6327
HA_10	G2	C2-DC	0.50718	92.8571		-0.0192738	42.8571		-0.161816	31.1688		5.84416	-0.198211		-0.0314686	37.013		0.044622	40.2597
HA_11	G1	C2-DC	0.868807	100		-0.0627106	28.1046		0.0264002	47.3856		5.22876	-0.212137		-0.0024817	45.098		0.00377248	38.8889
HA_12	G0	C2-DC	1.08524	100		-0.0675228	24.918		-0.0408316	42.623		22.2951	-0.0774634		-0.0444029	37.7049		-0.0305044	36.7213
HA_14	G1	C2-DC	1.14884	100		-0.0514201	30.8511		-0.0705292	39.6277		18.617	-0.115122		-0.025125	39.6277		-0.00669504	35.9043
HA_16	G1	C2-DC	1.06116	100		-0.058186	32.1429		-0.132607	35.7143		18.1122	-0.136837		-0.0825074	28.3163		-0.000399004	34.949
HA_18	G3	C2-DC	0.23187	71.7391		0.0664679	57.6087		0.514817	78.2609		22.8261	-0.0879375		0.23704	85.8696		0.0486416	43.4783
HA_2	G3	C2-DC	0.143984	70.2326		0.0620886	58.6047		-0.0200229	48.3721		50.6977	0.073485		-0.0432175	36.7442		-0.133338	26.0465
HA_20	G2	C2-DC	1.00245	99.4048		-0.0743269	25.5952		-0.0219678	47.619		6.54762	-0.20806		-0.103928	25.5952		-0.0311928	33.9286
HA_21	G2	C2-DC	0.616151	99.3007		-0.0114375	40.5594		-0.1108	35.6643		81.8182	0.472276		0.0358231	50.3497		0.0492133	35.6643
HA_25	G4	C2-DC	0.269422	77.4194		0.0584016	61.2903		0.483171	81.5668		50.6912	0.0569145		0.119361	71.8894		-0.0800387	31.7972
HA_26	G2	C2-DC	0.649421	97.1831		-0.0233191	36.6197		-0.0611133	43.662		12.6761	-0.126438		-0.0123884	43.662		0.0601035	39.4366
HA_27	G3	C2-DC	0.959918	100		0.102793	67.7419		-0.152173	29.0323		43.5484	0.0603174		0.00801528	46.7742		0.110085	40.3226
HA_28	G3	C2-DC	0.416235	89.7849		-0.00271602	47.3118		0.344901	80.6452		46.2366	0.0098123		0.146041	74.7312		0.0650019	45.1613
HA_29	G4	C2-DC	0.795744	100		0.0305389	50		0.950402	100		100	1.73794		0.290397	75		0.0841435	50
HA_3	G3	C2-DC	0.160555	69.3548		0.0403646	53.2258		0.0781664	51.6129		27.4194	-0.0471572		0.00712651	48.3871		-0.116139	24.1935
HA_30	G3	C2-DC	0.839903	99.7812		-0.00706159	42.0131		-0.102106	39.1685		21.8818	-0.0913254		0.0129053	49.8906		0.0430745	40.4814
HA_31	G3	C2-DC	0.435385	88.8889		0.0457535	55.5556		0.113581	55.5556		22.2222	-0.110471		0.150111	77.7778		0.019443	38.8889
HA_32	G3	C2-DC	0.636332	98.0392		0.157992	86.2745		0.16888	65.3595		79.085	0.385992		0.0682633	59.4771		-4.84299e-05	37.9085
HA_33	G4	C2-DC	0.0679733	55.5556		0.153075	84.4444		0.609428	86.6667		66.6667	0.305432		0.202481	80		-0.0777958	33.3333
HA_34	G4	C2-DC	-0.106632	37.5		-0.0290019	50		0.905421	93.75		25	-0.0239771		0.31647	93.75		-0.133398	18.75
HA_35	G3	C2-DC	0.443452	93.75		0.187558	87.5		0.309188	65.625		25	-0.0841934		0.0686721	65.625		0.0476191	46.875
HA_36	G3	C2-DC	0.64654	99.1259		-0.05573	28.6713		-0.260634	24.3007		25	-0.0689323		-0.133263	20.6294		0.389532	81.1189
HA_37	G2	C2-DC	0.740418	99.3056		-0.0666439	28.2407		-0.126588	33.3333		28.4722	-0.0681578		-0.0616214	31.9444		0.0738598	44.213
HA_38	G2	C2-DC	0.752564	98.1707		0.0500233	58.5366		0.0954674	57.3171		27.439	-0.0446983		0.0759496	65.8537		-0.0182698	37.8049
HA_39	G2	C2-DC	0.898557	100		-0.0804656	22.2467		-0.276952	21.5859		22.0264	-0.0948039		-0.0510971	32.1586		0.0143898	37.8855
HA_40	G1	C2-DC	0.629247	96.4		-0.0163965	39.2		0.103161	53.6		6.8	-0.200548		-0.00172458	45.2		0.0578107	45.6
HA_41	G2	C2-DC	1.09767	100		-0.0120938	42.2303		-0.134676	32.9068		19.9269	-0.10767		-0.0600497	33.2724		-0.014098	34.5521
HA_42	G0	C2-DC	0.852547	96.0526		0.0133035	46.7105		0.088411	55.9211		23.0263	-0.0523129		0.0220861	53.9474		0.00632257	35.5263
HA_43	G0	C2-DC	0.68718	96.875		-0.0887316	20.4167		-0.0122918	46.6667		10.2083	-0.184799		-0.0424319	35.4167		0.00240925	37.0833
HA_44	G4	C2-DC	0.50743	89.8649		0.114018	75		0.146658	62.8378		96.6216	0.767318		0.0403848	56.0811		-0.0808565	33.7838
HA_48	G2	C2-DC	0.827702	100		-0.115092	15.6385		-0.289812	17.7905		15.208	-0.136224		-0.135716	16.0689		-0.00782235	38.7374
HA_6	G3	C2-DC	0.426366	90		0.210959	87.1429		-0.00780164	42.8571		98.5714	0.965749		0.100903	68.5714		-0.0372179	30
HA_7	G0	C2-DC	0.891543	100		-0.0591202	29.558		-0.354154	16.5746		17.9558	-0.133933		-0.131357	18.232		0.0164776	36.7403
HA_9	G3	C2-DC	0.819334	100		0.0880998	67.4419		0.458615	86.0465		97.6744	1.27059		0.0759563	58.1395		-0.0426354	34.8837
HA_1	G2	Neutrophil	-0.503999	8.80829		-0.206199	17.3575		-0.52884	17.0984		4.66321	-0.243199		-0.344882	5.18135		-0.275808	6.47668
HA_10	G2	Neutrophil	-0.691863	10		-0.183946	20		-0.766276	0		25	-0.119691		-0.331099	5		-0.175388	5
HA_11	G1	Neutrophil	-0.217276	28.8136		-0.248878	10.1695		-0.165767	37.2881		27.1186	-0.112166		-0.224335	18.6441		-0.261051	1.69492
HA_12	G0	Neutrophil	-0.972045	6.66667		-0.00891124	40		-0.763183	0		13.3333	-0.188688		-0.297988	20		-0.216909	6.66667
HA_14	G1	Neutrophil	0.334159	76.087		-0.217805	15.2174		-0.228952	30.4348		16.3043	-0.196016		-0.175131	26.087		-0.138293	6.52174
HA_16	G1	Neutrophil	-0.850035	6.66667		-0.202379	16.6667		-0.869771	0		43.3333	-0.00310051		-0.354076	13.3333		-0.19595	6.66667
HA_18	G3	Neutrophil	-0.623619	8.10811		0.0119469	48.6486		-0.313191	27.027		16.2162	-0.145892		-0.12723	21.6216		-0.334895	2.7027
HA_2	G3	Neutrophil	-1.14241	0.666667		-0.0314826	38.6667		-1.0993	0.666667		73.3333	0.194009		-0.473597	2.66667		-0.328439	4
HA_20	G2	Neutrophil	-0.523603	27.2727		-0.177592	22.7273		-0.820258	9.09091		31.8182	-0.105233		-0.383296	4.54545		-0.206523	9.09091
HA_21	G2	Neutrophil	-0.81765	14.2857		0.0509273	57.1429		-0.842967	0		57.1429	0.124732		-0.324541	7.14286		-0.275109	0
HA_25	G4	Neutrophil	-1.41125	0.224383		0.0351021	49.7382		-0.659789	3.66492		14.5101	-0.187996		-0.136344	22.9619		-0.222635	1.19671
HA_26	G2	Neutrophil	-1.10314	1.83486		-0.207616	17.4312		-1.14159	0		83.4862	0.323567		-0.533858	0		-0.221936	10.0917
HA_27	G3	Neutrophil	-1.28939	0		0.0745257	57.6923		-0.915944	0		19.2308	-0.200747		-0.427976	0		-0.0356136	15.3846
HA_28	G3	Neutrophil	-0.466022	13.1579		-0.165049	15.7895		0.33839	57.8947		42.1053	0.0161353		-0.0213729	42.1053		-0.0684599	10.5263
HA_29	G4	Neutrophil	-1.2885	0		-0.215143	50		-1.0347	0		0	-0.28182		-0.61399	0		-0.332158	0
HA_3	G3	Neutrophil	-1.42571	0.30581		-0.0629775	34.7859		-0.774711	0.917431		12.9969	-0.210878		-0.350032	3.97554		-0.221221	1.22324
HA_30	G3	Neutrophil	-0.109781	34.6154		-0.0332473	34.6154		-0.46522	11.5385		19.2308	-0.11543		-0.235004	7.69231		-0.307426	3.84615
HA_31	G3	Neutrophil	-1.05979	0		0.477942	100		-0.710206	0		50	0.0498855		-0.314055	0		1.33721	100
HA_32	G3	Neutrophil	-0.612289	6.38298		0.239588	80.8511		-0.565084	10.6383		76.5957	0.450012		-0.246756	14.8936		-0.281488	4.25532
HA_33	G4	Neutrophil	-1.31142	0.872093		0.117121	61.3372		-0.704323	3.77907		27.907	-0.116426		-0.231519	15.6977		-0.231192	1.16279
HA_34	G4	Neutrophil	-1.44557	0.21575		-0.029381	40.3452		-0.749011	2.26537		25.7821	-0.177403		-0.23341	13.808		-0.233452	1.07875
HA_35	G3	Neutrophil	-1.11052	1.04167		-0.000733122	37.5		-0.741822	3.125		20.8333	-0.183262		-0.318554	5.20833		-0.252964	1.04167
HA_36	G3	Neutrophil	-0.205501	20.8		-0.205065	16.8		0.0294829	51.2		36.8	-0.0317637		-0.205792	21.6		0.124142	21.6
HA_37	G2	Neutrophil	-0.958269	4.81928		-0.102005	32.5301		-0.790383	0		20.4819	-0.1978		-0.298481	8.43373		-0.230659	1.20482
HA_38	G2	Neutrophil	-1.12079	0		-0.149409	28.125		-0.828557	3.125		25	-0.119238		-0.30259	15.625		-0.0924272	12.5
HA_39	G2	Neutrophil	-0.688336	14.2857		-0.198113	14.2857		-1.05527	0		33.3333	-0.0524257		-0.524398	0		-0.298752	9.52381
HA_40	G1	Neutrophil	-1.13803	3.50877		-0.109162	26.3158		-0.61959	3.50877		15.7895	-0.233358		-0.215793	21.0526		-0.219432	1.75439
HA_41	G2	Neutrophil	0.0597369	58.445		-0.145881	20.3753		-0.456819	16.8901		48.7936	-0.00845294		-0.322419	6.16622		-0.091949	11.2601
HA_42	G0	Neutrophil	-1.17691	2.85714		-0.024971	28.5714		-0.564052	14.2857		22.8571	-0.163957		-0.300094	8.57143		-0.198926	5.71429
HA_43	G0	Neutrophil	-0.339962	24.3243		-0.156196	18.9189		-0.34985	29.7297		5.40541	-0.213272		-0.172215	21.6216		-0.270478	8.10811
HA_44	G4	Neutrophil	-0.774032	0.970874		0.00213613	41.7476		-0.393253	19.4175		85.4369	0.638192		-0.239178	11.6505		-0.12638	8.73786
HA_48	G2	Neutrophil	-0.327637	28		-0.133847	24		-0.613319	16		8	-0.197875		-0.391319	4		-0.157004	8
HA_6	G3	Neutrophil	-0.960361	5.88235		0.088844	58.8235		-0.8454	2.94118		73.5294	0.396243		-0.384657	5.88235		-0.283962	2.94118
HA_7	G0	Neutrophil	-1.05018	1.7316		-0.184205	19.0476		-1.08719	0.865801		70.5628	0.210688		-0.516616	0.865801		-0.233477	8.22511
HA_9	G3	Neutrophil	-1.2846	1.11421		0.0886597	59.0529		-0.665276	4.17827		63.5097	0.168388		-0.222845	15.5989		-0.203737	1.94986
HA_1	G2	C3-Macro	0.0576927	55.8442		-0.0749053	24.6753		0.0101181	49.3506		15.5844	-0.15924		-0.0314353	41.5584		-0.158941	19.4805
HA_10	G2	C3-Macro	-0.281029	15.6863		-0.0676622	31.3725		0.075337	56.8627		11.7647	-0.139445		0.0494253	59.8039		-0.114767	28.4314
HA_11	G1	C3-Macro	0.169274	62.069		-0.0306792	32.7586		0.536055	89.6552		15.5172	-0.142472		0.173026	84.4828		0.0507861	31.0345
HA_12	G0	C3-Macro	0.666647	100		-0.0431484	36.1702		0.437946	84.0426		39.3617	0.0138667		0.116403	72.3404		-0.0582413	34.0426
HA_14	G1	C3-Macro	0.547259	97.3333		0.00979621	53.3333		0.526533	92		20	-0.124516		0.280323	93.3333		-0.0436093	34.6667
HA_16	G1	C3-Macro	0.362074	79.5918		-0.0586098	32.6531		0.392565	77.551		26.5306	-0.117907		0.102505	59.1837		-0.0779446	30.6122
HA_18	G3	C3-Macro	-0.082216	36.3636		0.0153412	54.0404		1.0067	99.4949		23.7374	-0.0900251		0.471433	99.4949		0.012432	37.3737
HA_2	G3	C3-Macro	-0.269863	20.5479		0.0817194	69.863		0.597886	90.7534		55.4795	0.0775693		0.195252	85.274		-0.0668728	31.1644
HA_20	G2	C3-Macro	0.669634	100		-0.0403181	38.0952		0.0487071	55.5556		3.1746	-0.225582		-0.0254665	38.0952		-0.0029644	41.2698
HA_21	G2	C3-Macro	0.357468	94.1176		0.068242	58.8235		0.0151028	52.9412		76.4706	0.365658		0.0668429	82.3529		0.238923	58.8235
HA_25	G4	C3-Macro	-0.356982	13.6856		0.0745751	69.3767		1.19745	99.8645		80.6233	0.273441		0.482733	99.729		-0.0458864	35.9079
HA_26	G2	C3-Macro	0.264054	62.5		0.134483	87.5		0.224212	75		25	-0.110032		0.045403	62.5		-0.0777806	25
HA_27	G3	C3-Macro	0.528891	96.1538		0.099166	61.5385		0.392987	84.6154		57.6923	0.196462		0.242236	80.7692		0.0381476	53.8462
HA_28	G3	C3-Macro	-0.261386	17.3913		-0.0176477	39.019		1.01389	99.8885		85.5072	0.240193		0.586893	99.8885		0.0617632	43.0323
HA_29	G4	C3-Macro	-0.711095	16.6667		-0.0376099	33.3333		0.105812	50		66.6667	0.881206		-0.00372922	50		0.129507	33.3333
HA_3	G3	C3-Macro	-0.300716	14.5161		0.0773812	67.7419		0.417845	85.4839		29.0323	-0.0409373		0.15225	82.2581		-0.0450664	35.4839
HA_30	G3	C3-Macro	-0.217228	32.0652		-0.0150055	41.3043		0.513071	90.2174		47.8261	0.0205725		0.282468	89.6739		0.0697184	41.8478
HA_31	G3	C3-Macro	-0.216718	34.7826		0.132905	82.6087		0.528103	82.6087		47.8261	0.0386547		0.307257	91.3043		0.0247215	26.087
HA_32	G3	C3-Macro	0.26384	80.8429		0.162313	86.3985		0.719862	99.0421		95.5939	0.610232		0.33905	97.8927		0.0324591	38.3142
HA_33	G4	C3-Macro	-0.264396	15.7407		0.14642	83.3333		1.01439	100		76.8519	0.328102		0.316064	97.2222		-0.0622029	41.6667
HA_34	G4	C3-Macro	-0.361247	8.47458		-0.0286824	37.2881		0.934507	100		33.8983	-0.0542607		0.25342	91.5254		-0.0847144	28.8136
HA_35	G3	C3-Macro	0.0559506	57.4074		0.162942	83.3333		0.529927	79.6296		14.8148	-0.099674		0.165146	83.3333		-0.0166457	42.5926
HA_36	G3	C3-Macro	0.155886	68.8914		-0.0198045	39.4796		0.502102	91.8552		35.0679	0.0452558		0.27717	92.9864		0.334556	82.5792
HA_37	G2	C3-Macro	0.409766	88		-0.0107485	42		0.124922	68		12	-0.140403		0.0474766	56		0.0566655	40
HA_38	G2	C3-Macro	0.261118	78.3784		0.0744904	62.1622		0.186796	64.8649		41.8919	0.0181376		0.176848	79.7297		-0.0699761	28.3784
HA_39	G2	C3-Macro	0.0710906	46.1538		0.0147493	55.1282		0.272736	69.2308		8.97436	-0.100704		0.109462	65.3846		-0.0121755	38.4615
HA_40	G1	C3-Macro	-0.0406025	38.1295		-0.0198704	42.446		0.573943	88.4892		7.91367	-0.170876		0.204174	89.9281		-0.0113037	37.4101
HA_41	G2	C3-Macro	0.551211	92.6606		0.0352606	58.7156		0.0204923	49.5413		11.9266	-0.149943		0.0399705	55.0459		-0.0538045	37.6147
HA_42	G0	C3-Macro	-0.367252	16.5625		-0.0179746	38.75		0.965382	98.4375		22.8125	-0.0652733		0.354648	98.125		-0.0586929	29.0625
HA_43	G0	C3-Macro	-0.303835	21.978		-0.105247	20.8791		0.462092	93.956		11.5385	-0.151081		0.193388	89.5604		-0.0636921	35.1648
HA_44	G4	C3-Macro	-0.0490501	40.7008		0.155627	84.3666		0.809544	98.6523		100	1.57921		0.328913	95.4178		-0.0575904	29.9191
HA_48	G2	C3-Macro	0.155623	54.3478		-0.0737897	32.6087		0.0844782	63.0435		21.7391	-0.06498		-0.0470344	43.4783		-0.0848174	34.7826
HA_6	G3	C3-Macro	-0.226735	27.907		0.273081	90.6977		0.260038	79.0698		100	1.58185		0.2082	67.4419		-0.0418497	30.2326
HA_7	G0	C3-Macro	0.355006	74.0741		-0.0654721	22.2222		0.173211	66.6667		25.9259	-0.0531573		0.0748154	66.6667		0.192668	55.5556
HA_9	G3	C3-Macro	0.170476	65.9292		0.0244287	54.8673		1.04022	99.115		100	1.42715		0.349749	96.9027		-0.0164693	38.9381
HA_1	G2	C2-Mono	-0.176838	34.188		-0.208644	14.5299		-0.137662	32.4786		8.54701	-0.238546		-0.203749	14.5299		-0.129505	13.6752
HA_10	G2	C2-Mono	-0.342941	21.3115		-0.13551	19.6721		-0.15915	32.7869		21.3115	-0.165583		-0.130949	26.2295		-0.163394	9.83607
HA_11	G1	C2-Mono	0.208542	65.1613		-0.216425	10.9677		0.177954	61.2903		14.1935	-0.203722		-0.0511079	38.0645		-0.104718	13.5484
HA_12	G0	C2-Mono	0.317462	87.5		-0.160859	9.375		0.117544	53.125		18.75	-0.16189		-0.0489232	43.75		-0.1241	12.5
HA_14	G1	C2-Mono	0.678696	92.1053		-0.215491	11.8421		-0.00450194	45.3947		21.0526	-0.18026		-0.0836905	40.1316		-0.0781627	17.7632
HA_16	G1	C2-Mono	-0.0546411	44.4444		-0.164059	22.2222		-0.0536959	41.6667		5.55556	-0.212342		-0.163617	25		-0.17046	11.1111
HA_18	G3	C2-Mono	-0.596167	8.10811		-0.150264	21.6216		0.0319451	43.2432		24.3243	-0.118985		-0.079619	40.5405		-0.0379286	18.9189
HA_2	G3	C2-Mono	-0.511872	17.4603		-0.0673182	28.5714		-0.355868	20.6349		22.2222	-0.113351		-0.209687	20.6349		-0.113198	17.4603
HA_20	G2	C2-Mono	0.216347	70.2128		-0.242854	12.766		0.0363855	44.6809		29.7872	0.0556866		-0.131695	25.5319		-0.0529748	12.766
HA_21	G2	C2-Mono	-0.155483	44		-0.141794	24		-0.309995	36		36	-0.062793		-0.262172	8		0.0325692	16
HA_25	G4	C2-Mono	-1.00478	4.69799		-0.0934346	30.2013		-0.10874	34.8993		27.5168	-0.0481517		-0.134801	28.8591		-0.175627	8.05369
HA_26	G2	C2-Mono	-0.683651	5.55556		-0.164863	11.1111		-0.587372	0		38.8889	-0.0842217		-0.258249	16.6667		-0.116038	16.6667
HA_27	G3	C2-Mono	-0.966534	13.3333		0.0781775	44		-0.726568	6.66667		24	-0.157883		-0.430516	2.66667		0.157482	21.3333
HA_28	G3	C2-Mono	-0.20749	17.5141		-0.0698782	26.5537		0.529058	93.7853		91.2429	0.291954		0.380575	90.678		0.238687	56.7797
HA_29	G4	C2-Mono	-1.18513	6.06061		0.195913	75.7576		-0.691075	21.2121		42.4242	0.395567		-0.442768	6.06061		0.545498	48.4848
HA_3	G3	C2-Mono	-1.22269	3.75		-0.128943	25		-0.54886	10		13.75	-0.173326		-0.323865	11.25		-0.18087	6.25
HA_30	G3	C2-Mono	-0.165142	36.8421		-0.0873778	26.3158		0.0896089	55.2632		28.9474	-0.0854048		0.0499226	68.4211		0.0472886	21.0526
HA_31	G3	C2-Mono	-1.00825	4		-0.171066	20		-0.6749	20		20	-0.163983		-0.42937	8		0.0971362	24
HA_32	G3	C2-Mono	-0.239509	36.6667		-0.0825366	28.3333		0.0531593	40		45	0.119242		-0.0944178	35		-0.054019	13.3333
HA_33	G4	C2-Mono	-0.685632	9.23077		0.016275	40		-0.159777	40		43.0769	-0.0107243		-0.131979	32.3077		-0.235721	3.07692
HA_34	G4	C2-Mono	-0.92337	1.04167		-0.0957609	28.125		0.0410085	52.0833		23.9583	-0.12256		-0.112052	38.5417		-0.196904	4.16667
HA_35	G3	C2-Mono	-0.229298	23.1608		-0.0899832	31.0627		-0.13364	31.3351		31.8801	-0.123528		-0.202457	17.9837		-0.139623	8.44687
HA_36	G3	C2-Mono	-0.128803	28		-0.195712	14.6667		0.341047	74.6667		36	0.0061025		-0.0227769	46.6667		0.0137826	24
HA_37	G2	C2-Mono	0.157434	57.0248		-0.177595	13.2231		-0.363852	22.314		38.843	-0.0815785		-0.229793	15.7025		0.0745452	21.4876
HA_38	G2	C2-Mono	-0.0396109	39.0244		-0.112219	17.0732		-0.30249	26.8293		21.9512	-0.146112		-0.163287	21.9512		-0.17583	7.31707
HA_39	G2	C2-Mono	-0.023084	52.1739		-0.170712	26.087		-0.248673	28.2609		23.913	-0.162619		-0.180537	21.7391		0.11737	23.913
HA_40	G1	C2-Mono	-0.248475	21.6216		-0.201266	16.2162		-0.011265	40.5405		13.5135	-0.210032		-0.115314	32.4324		-0.145571	13.5135
HA_41	G2	C2-Mono	0.433504	88.8124		-0.0940731	26.6781		-0.274201	28.0551		43.5456	-0.0328529		-0.221179	12.9088		0.0531487	22.7194
HA_42	G0	C2-Mono	-0.602609	12.7273		-0.175178	16.3636		0.246906	60		25.4545	-0.0845669		-0.0701466	36.3636		-0.0970091	12.7273
HA_43	G0	C2-Mono	-0.117579	45.5882		-0.220198	8.82353		0.0791529	55.8824		25	-0.12196		-0.0940413	32.3529		-0.0186253	23.5294
HA_44	G4	C2-Mono	-0.578529	12.931		-0.116928	26.2931		0.0893114	50.8621		90.9483	0.977294		-0.123549	33.1897		-0.126114	9.91379
HA_48	G2	C2-Mono	0.263739	63.5294		-0.222684	10.5882		-0.230322	29.4118		10.5882	-0.205732		-0.224177	11.7647		-0.152205	15.2941
HA_6	G3	C2-Mono	-0.744457	4.58015		-0.217281	12.2137		-0.219734	26.7176		87.0229	1.09202		-0.184055	22.1374		-0.205935	3.81679
HA_7	G0	C2-Mono	-0.200033	33.3333		-0.277843	9.25926		-0.512923	11.1111		25.9259	-0.119385		-0.33442	7.40741		-0.0483821	12.963
HA_9	G3	C2-Mono	-0.366236	30.9859		-0.0988841	23.9437		0.21912	56.338		88.7324	0.84991		-0.0595411	38.0282		-0.121005	11.2676

## Sheet: Fig.3b
Fig.3b
Cluster	Group	Sample	Cell_proportion_Sample(%)
C1-CD4	G0	HA_12	11.78
C1-CD4	G0	HA_42	12.63
C1-CD4	G0	HA_43	15.51
C1-CD4	G0	HA_7	15.06
C1-CD4	G1	HA_11	10.59
C1-CD4	G1	HA_14	10.84
C1-CD4	G1	HA_16	10.52
C1-CD4	G1	HA_40	15.25
C1-CD4	G2	HA_1	9.18
C1-CD4	G2	HA_10	10.3
C1-CD4	G2	HA_20	24.04
C1-CD4	G2	HA_21	13.16
C1-CD4	G2	HA_26	12.39
C1-CD4	G2	HA_37	18.47
C1-CD4	G2	HA_38	10.56
C1-CD4	G2	HA_39	15.02
C1-CD4	G2	HA_41	10.39
C1-CD4	G2	HA_48	4.9
C1-CD4	G3	HA_18	13.44
C1-CD4	G3	HA_2	16.95
C1-CD4	G3	HA_27	16.79
C1-CD4	G3	HA_28	23.25
C1-CD4	G3	HA_3	21.49
C1-CD4	G3	HA_30	23.06
C1-CD4	G3	HA_31	25.67
C1-CD4	G3	HA_32	15.12
C1-CD4	G3	HA_35	19.81
C1-CD4	G3	HA_36	11.89
C1-CD4	G3	HA_6	8.3
C1-CD4	G3	HA_9	6.3
C2-NKT	G0	HA_12	4.89
C2-NKT	G0	HA_42	4.47
C2-NKT	G0	HA_43	1.66
C2-NKT	G0	HA_7	1.18
C2-NKT	G1	HA_11	0.95
C2-NKT	G1	HA_14	6.9
C2-NKT	G1	HA_16	2.01
C2-NKT	G1	HA_40	3
C2-NKT	G2	HA_1	10.97
C2-NKT	G2	HA_10	2.32
C2-NKT	G2	HA_20	2.4
C2-NKT	G2	HA_21	2.8
C2-NKT	G2	HA_26	7.49
C2-NKT	G2	HA_37	5.53
C2-NKT	G2	HA_38	1.18
C2-NKT	G2	HA_39	2.74
C2-NKT	G2	HA_41	2.23
C2-NKT	G2	HA_48	5.01
C2-NKT	G3	HA_18	2.74
C2-NKT	G3	HA_2	1.59
C2-NKT	G3	HA_27	1.33
C2-NKT	G3	HA_28	2.69
C2-NKT	G3	HA_3	4.29
C2-NKT	G3	HA_30	1
C2-NKT	G3	HA_31	1.57
C2-NKT	G3	HA_32	9.64
C2-NKT	G3	HA_35	1
C2-NKT	G3	HA_36	0.41
C2-NKT	G3	HA_6	2.14
C2-NKT	G3	HA_9	0.47
C2-NK	G0	HA_12	1.22
C2-NK	G0	HA_42	2.77
C2-NK	G0	HA_43	0.44
C2-NK	G0	HA_7	1.03
C2-NK	G1	HA_11	1.32
C2-NK	G1	HA_14	0.25
C2-NK	G1	HA_16	0.41
C2-NK	G1	HA_40	0.78
C2-NK	G2	HA_1	1.28
C2-NK	G2	HA_10	1.31
C2-NK	G2	HA_20	1
C2-NK	G2	HA_21	1.52
C2-NK	G2	HA_26	1.89
C2-NK	G2	HA_37	1.27
C2-NK	G2	HA_38	1.02
C2-NK	G2	HA_39	1.25
C2-NK	G2	HA_41	0.87
C2-NK	G2	HA_48	4.1
C2-NK	G3	HA_18	2.88
C2-NK	G3	HA_2	0.62
C2-NK	G3	HA_27	4.48
C2-NK	G3	HA_28	1.55
C2-NK	G3	HA_3	0.98
C2-NK	G3	HA_30	1.65
C2-NK	G3	HA_31	0.22
C2-NK	G3	HA_32	0.81
C2-NK	G3	HA_35	3.36
C2-NK	G3	HA_36	1.18
C2-NK	G3	HA_6	3.5
C2-NK	G3	HA_9	0.51
C6-CD8	G0	HA_12	0.7
C6-CD8	G0	HA_42	1.69
C6-CD8	G0	HA_43	0.35
C6-CD8	G0	HA_7	2.53
C6-CD8	G1	HA_14	0.49
C6-CD8	G1	HA_16	0.21
C6-CD8	G1	HA_40	0.42
C6-CD8	G1	HA_11	0
C6-CD8	G2	HA_1	0.77
C6-CD8	G2	HA_10	0.65
C6-CD8	G2	HA_20	0.75
C6-CD8	G2	HA_21	1.2
C6-CD8	G2	HA_26	0.77
C6-CD8	G2	HA_37	0.53
C6-CD8	G2	HA_38	0.34
C6-CD8	G2	HA_39	0.44
C6-CD8	G2	HA_41	0.33
C6-CD8	G2	HA_48	0.23
C6-CD8	G3	HA_18	1.37
C6-CD8	G3	HA_2	2.07
C6-CD8	G3	HA_27	1.54
C6-CD8	G3	HA_28	4.1
C6-CD8	G3	HA_3	4.9
C6-CD8	G3	HA_30	4.46
C6-CD8	G3	HA_31	1.73
C6-CD8	G3	HA_32	1.18
C6-CD8	G3	HA_35	3.36
C6-CD8	G3	HA_36	1.95
C6-CD8	G3	HA_6	0.84
C6-CD8	G3	HA_9	2.06
C1-CD8	G0	HA_12	8.73
C1-CD8	G0	HA_42	5.86
C1-CD8	G0	HA_43	16.64
C1-CD8	G0	HA_7	6.83
C1-CD8	G1	HA_11	9.45
C1-CD8	G1	HA_14	12.07
C1-CD8	G1	HA_16	16.03
C1-CD8	G1	HA_40	6.72
C1-CD8	G2	HA_1	11.48
C1-CD8	G2	HA_10	16.68
C1-CD8	G2	HA_20	16.46
C1-CD8	G2	HA_21	13.71
C1-CD8	G2	HA_26	9.55
C1-CD8	G2	HA_37	13.08
C1-CD8	G2	HA_38	13.77
C1-CD8	G2	HA_39	7.04
C1-CD8	G2	HA_41	18.16
C1-CD8	G2	HA_48	9.11
C1-CD8	G3	HA_18	12.48
C1-CD8	G3	HA_2	4.87
C1-CD8	G3	HA_27	15.97
C1-CD8	G3	HA_28	9.21
C1-CD8	G3	HA_3	6.99
C1-CD8	G3	HA_30	14.74
C1-CD8	G3	HA_31	24.13
C1-CD8	G3	HA_32	13.31
C1-CD8	G3	HA_35	12.96
C1-CD8	G3	HA_36	10.47
C1-CD8	G3	HA_6	7.06
C1-CD8	G3	HA_9	43.99
C2-CD8	G0	HA_12	15.18
C2-CD8	G0	HA_42	17.26
C2-CD8	G0	HA_43	22.21
C2-CD8	G0	HA_7	9.59
C2-CD8	G1	HA_11	11.53
C2-CD8	G1	HA_14	6.16
C2-CD8	G1	HA_16	12.37
C2-CD8	G1	HA_40	7.92
C2-CD8	G2	HA_1	7.14
C2-CD8	G2	HA_10	8.12
C2-CD8	G2	HA_20	8.19
C2-CD8	G2	HA_21	11.96
C2-CD8	G2	HA_26	16.26
C2-CD8	G2	HA_37	15.33
C2-CD8	G2	HA_38	21.77
C2-CD8	G2	HA_39	8.17
C2-CD8	G2	HA_41	18.65
C2-CD8	G2	HA_48	6.72
C2-CD8	G3	HA_18	14.4
C2-CD8	G3	HA_2	1.87
C2-CD8	G3	HA_27	10.27
C2-CD8	G3	HA_28	11.02
C2-CD8	G3	HA_3	9.51
C2-CD8	G3	HA_30	13.08
C2-CD8	G3	HA_31	11.05
C2-CD8	G3	HA_32	11.03
C2-CD8	G3	HA_35	8.54
C2-CD8	G3	HA_36	12.77
C2-CD8	G3	HA_6	20.37
C2-CD8	G3	HA_9	20.77
C2-CD4	G0	HA_12	3.75
C2-CD4	G0	HA_42	9.09
C2-CD4	G0	HA_43	2.26
C2-CD4	G0	HA_7	2.17
C2-CD4	G1	HA_11	3.4
C2-CD4	G1	HA_14	5.17
C2-CD4	G1	HA_16	3.7
C2-CD4	G1	HA_40	1.14
C2-CD4	G2	HA_1	6.89
C2-CD4	G2	HA_10	3.99
C2-CD4	G2	HA_20	14.03
C2-CD4	G2	HA_21	8.81
C2-CD4	G2	HA_26	3.12
C2-CD4	G2	HA_37	2.01
C2-CD4	G2	HA_38	2.88
C2-CD4	G2	HA_39	2.49
C2-CD4	G2	HA_41	1.69
C2-CD4	G2	HA_48	1.59
C2-CD4	G3	HA_18	25.74
C2-CD4	G3	HA_2	9.43
C2-CD4	G3	HA_27	16.27
C2-CD4	G3	HA_28	16.26
C2-CD4	G3	HA_3	28.58
C2-CD4	G3	HA_30	16.64
C2-CD4	G3	HA_31	17.25
C2-CD4	G3	HA_32	19.16
C2-CD4	G3	HA_35	23.49
C2-CD4	G3	HA_36	2.6
C2-CD4	G3	HA_6	17.2
C2-CD4	G3	HA_9	3.19
C1-NKT	G0	HA_12	8.73
C1-NKT	G0	HA_42	8.01
C1-NKT	G0	HA_43	3.92
C1-NKT	G0	HA_7	10.18
C1-NKT	G1	HA_11	4.16
C1-NKT	G1	HA_14	6.65
C1-NKT	G1	HA_16	2.3
C1-NKT	G1	HA_40	4.2
C1-NKT	G2	HA_1	4.08
C1-NKT	G2	HA_10	4.93
C1-NKT	G2	HA_20	8.23
C1-NKT	G2	HA_21	9.89
C1-NKT	G2	HA_26	3.73
C1-NKT	G2	HA_37	3.67
C1-NKT	G2	HA_38	3.55
C1-NKT	G2	HA_39	13.78
C1-NKT	G2	HA_41	7.88
C1-NKT	G2	HA_48	32.92
C1-NKT	G3	HA_18	4.76
C1-NKT	G3	HA_2	43.29
C1-NKT	G3	HA_27	5.07
C1-NKT	G3	HA_28	5.17
C1-NKT	G3	HA_3	6.43
C1-NKT	G3	HA_30	2.81
C1-NKT	G3	HA_31	6.85
C1-NKT	G3	HA_32	13.68
C1-NKT	G3	HA_35	7.04
C1-NKT	G3	HA_36	3.96
C1-NKT	G3	HA_6	5.52
C1-NKT	G3	HA_9	11.2
C1-NK	G0	HA_12	10.03
C1-NK	G0	HA_42	12.33
C1-NK	G0	HA_43	12.54
C1-NK	G0	HA_7	6.87
C1-NK	G1	HA_11	20.98
C1-NK	G1	HA_14	7.39
C1-NK	G1	HA_16	5.92
C1-NK	G1	HA_40	18.13
C1-NK	G2	HA_1	5.87
C1-NK	G2	HA_10	3.48
C1-NK	G2	HA_20	2.25
C1-NK	G2	HA_21	10.34
C1-NK	G2	HA_26	12.19
C1-NK	G2	HA_37	6.24
C1-NK	G2	HA_38	18.48
C1-NK	G2	HA_39	9.48
C1-NK	G2	HA_41	9.41
C1-NK	G2	HA_48	19.25
C1-NK	G3	HA_18	5.76
C1-NK	G3	HA_2	8.57
C1-NK	G3	HA_27	6.28
C1-NK	G3	HA_28	1.81
C1-NK	G3	HA_3	1.96
C1-NK	G3	HA_30	3.01
C1-NK	G3	HA_31	2.3
C1-NK	G3	HA_32	2.76
C1-NK	G3	HA_35	0.93
C1-NK	G3	HA_36	6.92
C1-NK	G3	HA_6	18.65
C1-NK	G3	HA_9	2.76
C3-CD8	G0	HA_12	17.89
C3-CD8	G0	HA_42	5.08
C3-CD8	G0	HA_43	3.31
C3-CD8	G0	HA_7	19.58
C3-CD8	G1	HA_11	14.74
C3-CD8	G1	HA_14	23.89
C3-CD8	G1	HA_16	8.84
C3-CD8	G1	HA_40	21.67
C3-CD8	G2	HA_1	17.09
C3-CD8	G2	HA_10	27.99
C3-CD8	G2	HA_20	3.54
C3-CD8	G2	HA_21	5.44
C3-CD8	G2	HA_26	11.95
C3-CD8	G2	HA_37	10.82
C3-CD8	G2	HA_38	10.66
C3-CD8	G2	HA_39	10.16
C3-CD8	G2	HA_41	4.35
C3-CD8	G2	HA_48	1.82
C3-CD8	G3	HA_18	1.33
C3-CD8	G3	HA_2	2.25
C3-CD8	G3	HA_27	4.53
C3-CD8	G3	HA_28	6.05
C3-CD8	G3	HA_3	2.24
C3-CD8	G3	HA_30	1.4
C3-CD8	G3	HA_31	1
C3-CD8	G3	HA_32	3.64
C3-CD8	G3	HA_35	2.06
C3-CD8	G3	HA_36	21.35
C3-CD8	G3	HA_6	2.32
C3-CD8	G3	HA_9	1.59
C4-CD8	G0	HA_12	3.75
C4-CD8	G0	HA_42	6.63
C4-CD8	G0	HA_43	8.36
C4-CD8	G0	HA_7	11.65
C4-CD8	G1	HA_11	8.7
C4-CD8	G1	HA_14	7.39
C4-CD8	G1	HA_16	30.42
C4-CD8	G1	HA_40	7.8
C4-CD8	G2	HA_1	16.07
C4-CD8	G2	HA_10	7.03
C4-CD8	G2	HA_20	6.05
C4-CD8	G2	HA_21	3.76
C4-CD8	G2	HA_26	9.39
C4-CD8	G2	HA_37	11.28
C4-CD8	G2	HA_38	7.29
C4-CD8	G2	HA_39	5.49
C4-CD8	G2	HA_41	8.48
C4-CD8	G2	HA_48	4.33
C4-CD8	G3	HA_18	1.33
C4-CD8	G3	HA_2	0.53
C4-CD8	G3	HA_27	2.05
C4-CD8	G3	HA_28	0.81
C4-CD8	G3	HA_3	1.59
C4-CD8	G3	HA_30	1.4
C4-CD8	G3	HA_31	0.84
C4-CD8	G3	HA_32	0.63
C4-CD8	G3	HA_35	0.5
C4-CD8	G3	HA_36	14.84
C4-CD8	G3	HA_6	1.6
C4-CD8	G3	HA_9	0.43
C5-CD8	G0	HA_12	7.85
C5-CD8	G0	HA_42	7.24
C5-CD8	G0	HA_43	9.15
C5-CD8	G0	HA_7	8.16
C5-CD8	G1	HA_11	6.05
C5-CD8	G1	HA_14	4.93
C5-CD8	G1	HA_16	3.16
C5-CD8	G1	HA_40	10.02
C5-CD8	G2	HA_1	3.83
C5-CD8	G2	HA_10	4.71
C5-CD8	G2	HA_20	3.97
C5-CD8	G2	HA_21	8.63
C5-CD8	G2	HA_26	7.57
C5-CD8	G2	HA_37	8.11
C5-CD8	G2	HA_38	4.76
C5-CD8	G2	HA_39	15.77
C5-CD8	G2	HA_41	12.45
C5-CD8	G2	HA_48	7.06
C5-CD8	G3	HA_18	6.08
C5-CD8	G3	HA_2	1.32
C5-CD8	G3	HA_27	4.27
C5-CD8	G3	HA_28	3.09
C5-CD8	G3	HA_3	3.26
C5-CD8	G3	HA_30	2.21
C5-CD8	G3	HA_31	1.16
C5-CD8	G3	HA_32	1.84
C5-CD8	G3	HA_35	1.87
C5-CD8	G3	HA_36	5.85
C5-CD8	G3	HA_6	2.53
C5-CD8	G3	HA_9	1.21
C3-CD4	G0	HA_12	2.01
C3-CD4	G0	HA_42	2.93
C3-CD4	G0	HA_43	0.96
C3-CD4	G0	HA_7	2.76
C3-CD4	G1	HA_11	3.97
C3-CD4	G1	HA_14	3.45
C3-CD4	G1	HA_16	2.51
C3-CD4	G1	HA_40	1.26
C3-CD4	G2	HA_1	2.3
C3-CD4	G2	HA_10	5.73
C3-CD4	G2	HA_20	6.19
C3-CD4	G2	HA_21	6.34
C3-CD4	G2	HA_26	1.37
C3-CD4	G2	HA_37	1.27
C3-CD4	G2	HA_38	2.77
C3-CD4	G2	HA_39	1.43
C3-CD4	G2	HA_41	1.69
C3-CD4	G2	HA_48	1.71
C3-CD4	G3	HA_18	3.98
C3-CD4	G3	HA_2	5.27
C3-CD4	G3	HA_27	9.27
C3-CD4	G3	HA_28	6.85
C3-CD4	G3	HA_3	6.48
C3-CD4	G3	HA_30	8.77
C3-CD4	G3	HA_31	4.6
C3-CD4	G3	HA_32	5.59
C3-CD4	G3	HA_35	13.83
C3-CD4	G3	HA_36	1.66
C3-CD4	G3	HA_6	7.51
C3-CD4	G3	HA_9	2.72
Cycling T	G0	HA_12	3.49
Cycling T	G0	HA_42	4.01
Cycling T	G0	HA_43	2.7
Cycling T	G0	HA_7	2.42
Cycling T	G1	HA_11	4.16
Cycling T	G1	HA_14	4.43
Cycling T	G1	HA_16	1.6
Cycling T	G1	HA_40	1.68
Cycling T	G2	HA_1	3.06
Cycling T	G2	HA_10	2.76
Cycling T	G2	HA_20	2.9
Cycling T	G2	HA_21	2.44
Cycling T	G2	HA_26	2.32
Cycling T	G2	HA_37	2.4
Cycling T	G2	HA_38	0.97
Cycling T	G2	HA_39	6.73
Cycling T	G2	HA_41	3.43
Cycling T	G2	HA_48	1.25
Cycling T	G3	HA_18	3.7
Cycling T	G3	HA_2	1.37
Cycling T	G3	HA_27	1.87
Cycling T	G3	HA_28	8.13
Cycling T	G3	HA_3	1.31
Cycling T	G3	HA_30	5.76
Cycling T	G3	HA_31	1.62
Cycling T	G3	HA_32	1.62
Cycling T	G3	HA_35	1.25
Cycling T	G3	HA_36	4.14
Cycling T	G3	HA_6	2.44
Cycling T	G3	HA_9	2.8

## Sheet: Fig.3d
Fig.3d
			T/NK_Cytotoxic Function			T/NK_Inhibitory Function			T/NK_Naive Function			T/NK_Proliferative Function			T/NK_Treg Function
Sample	Group	Cluster	Average_expression	Percent_expressed(%)		Average_expression	Percent_expressed(%)		Average_expression	Percent_expressed(%)		Average_expression	Percent_expressed(%)		Average_expression	Percent_expressed(%)
HA_1	G2	C1-CD4	-0.242748	11.1111		-0.085354	22.2222		-0.0650729	33.3333		-0.189571	8.33333		0.0347668	41.6667
HA_10	G2	C1-CD4	-0.199947	11.9718		-0.0830777	19.7183		-0.21405	23.9437		-0.0543015	25.3521		0.00213941	42.2535
HA_11	G1	C1-CD4	-0.167249	10.7143		0.0033006	46.4286		-0.401791	8.92857		-0.052781	21.4286		0.0102149	50
HA_12	G0	C1-CD4	-0.199978	14.8148		-0.0945813	17.7778		-0.199866	27.4074		-0.0798864	13.3333		0.0279793	50.3704
HA_14	G1	C1-CD4	-0.222645	11.3636		-0.0969235	20.4545		-0.17443	25		-0.0782729	25		0.00499753	50
HA_16	G1	C1-CD4	-0.183622	14.4531		-0.0485436	32.8125		-0.326435	16.4062		-0.0507696	19.9219		-0.0226828	38.2812
HA_18	G3	C1-CD4	-0.222464	13.2653		-0.0550938	29.932		0.241478	54.7619		-0.0742505	19.7279		0.0379979	50.3401
HA_2	G3	C1-CD4	-0.338736	7.41222		-0.172109	4.94148		0.219266	60.9883		-0.153604	13.7841		-0.00663673	43.433
HA_20	G2	C1-CD4	-0.260698	8.63095		-0.178664	4.91071		-0.142343	32.7381		-0.124023	12.3512		-0.0295266	40.1786
HA_21	G2	C1-CD4	-0.269364	4.49102		-0.0416427	36.3772		-0.105094	35.3293		-0.103868	16.3174		-0.00346914	44.1617
HA_25	G4	C1-CD4	-0.226583	11.3466		-0.132429	11.9701		-0.0380414	42.2693		-0.122794	8.97756		-0.059202	35.6608
HA_26	G2	C1-CD4	-0.13833	20.5128		0.0189954	57.8526		-0.28656	18.75		-0.0688234	19.8718		0.00168298	45.6731
HA_27	G3	C1-CD4	-0.21706	6.53686		-0.0259192	36.7177		0.400667	70.5146		-0.0515171	22.5313		0.054626	57.3018
HA_28	G3	C1-CD4	-0.22949	7.22543		-0.0555544	29.7688		0.0614912	50.578		-0.0442685	20.5202		0.0274814	47.9769
HA_29	G4	C1-CD4	-0.327504	1.19376		-0.163715	5.87695		0.211101	61.3407		-0.0777858	14.1414		-0.078866	29.8439
HA_3	G3	C1-CD4	-0.320273	0.867679		-0.11091	17.3536		0.28646	64.6421		-0.113064	18.6551		0.0086878	47.9393
HA_30	G3	C1-CD4	-0.247435	5.65217		-0.0569293	29.3478		0.427155	71.087		-0.123037	10.8696		0.0291992	51.3043
HA_31	G3	C1-CD4	-0.280503	3.37553		-0.198663	2.1097		0.360663	69.0928		-0.0855831	14.135		-0.099828	23.2068
HA_32	G3	C1-CD4	-0.3256	1.94647		-0.122564	11.9221		0.432776	69.8297		-0.122776	13.8686		-0.0233333	38.9294
HA_33	G4	C1-CD4	-0.192027	15.7025		0.0920976	78.0992		-0.138118	31.8182		-0.0670058	21.9008		0.0537593	51.6529
HA_34	G4	C1-CD4	0.140121	100		-0.0576615	28.5714		-0.30672	14.2857		0.230303	42.8571		-0.0706606	28.5714
HA_35	G3	C1-CD4	-0.213176	10.0629		-0.0537504	30.5031		0.520844	73.5849		-0.0539431	23.8994		0.107273	66.9811
HA_36	G3	C1-CD4	-0.237055	9.45274		-0.0208272	37.3134		-0.18211	25.3731		-0.0575708	22.3881		0.0276456	51.2438
HA_37	G2	C1-CD4	-0.160951	13.7405		0.0149703	56.2977		-0.369738	10.687		-0.0548786	20.8015		0.013287	48.855
HA_38	G2	C1-CD4	-0.133687	22.0297		0.0619409	73.0198		-0.198706	25.9901		-0.0775678	20.0495		0.00374955	46.2871
HA_39	G2	C1-CD4	-0.194915	15.3527		-0.0108234	46.888		-0.237597	21.1618		-0.105035	15.7676		0.0962168	63.4855
HA_40	G1	C1-CD4	-0.133756	20.0787		0.00358908	51.9685		-0.239532	20.4724		-0.0509984	20.8661		0.0276883	48.0315
HA_41	G2	C1-CD4	-0.169367	20.4188		0.0186985	59.1623		-0.223635	23.5602		-0.0258695	25.1309		0.0551685	56.0209
HA_42	G0	C1-CD4	-0.1967	10.9756		0.0385775	62.1951		-0.122896	29.2683		-0.0124561	29.2683		0.046401	53.6585
HA_43	G0	C1-CD4	-0.159916	13.4831		-0.0173481	42.6966		-0.333821	15.1685		-0.0649165	18.5393		0.0315784	48.3146
HA_44	G4	C1-CD4	-0.300917	4.09207		-0.0342014	35.5499		0.344688	65.9847		-0.0842672	19.4373		0.0716565	59.335
HA_48	G2	C1-CD4	-0.123131	32.5581		-0.00300547	48.8372		-0.180837	27.907		-0.0236889	18.6047		-0.0640515	27.907
HA_6	G3	C1-CD4	-0.295052	4		-0.0707142	25.0909		-0.0582489	38.9091		-0.0925559	19.2727		0.00860973	49.8182
HA_7	G0	C1-CD4	-0.166492	13.9024		0.0485341	66.3415		-0.242353	24.6341		-0.0123514	21.4634		0.0328223	51.9512
HA_9	G3	C1-CD4	-0.0652802	41.9753		-0.00943253	47.5309		-0.0848355	34.5679		-0.0823658	18.5185		-0.0058845	41.9753
HA_1	G2	C2-NKT	0.217606	81.3953		-0.0252739	32.5581		-0.0901299	34.8837		-0.0704289	18.6047		0.0188913	34.8837
HA_10	G2	C2-NKT	0.273374	96.875		0.0660234	81.25		-0.229223	21.875		-0.167444	9.375		-0.0016302	53.125
HA_11	G1	C2-NKT	0.342539	80		0.086042	80		-0.167067	20		-0.219037	0		-0.0573668	40
HA_12	G0	C2-NKT	0.47626	98.2143		-0.0420022	35.7143		-0.130259	35.7143		-0.129464	10.7143		-0.0203448	37.5
HA_14	G1	C2-NKT	0.221134	85.7143		0.0238532	67.8571		-0.20853	21.4286		-0.165269	10.7143		0.0578656	67.8571
HA_16	G1	C2-NKT	0.301938	87.7551		-0.0101303	42.8571		-0.300076	20.4082		-0.106231	12.2449		-0.0450342	32.6531
HA_18	G3	C2-NKT	0.244292	90		0.0559985	73.3333		-0.0724999	40		-0.0772756	25		0.00813244	48.3333
HA_2	G3	C2-NKT	-0.0206092	37.5		-0.0822396	19.4444		-0.0890711	33.3333		-0.178357	9.72222		-0.0551689	31.9444
HA_20	G2	C2-NKT	0.297553	98.5075		-0.122102	5.97015		-0.239843	22.3881		0.0132155	25.3731		-0.111501	19.403
HA_21	G2	C2-NKT	0.234705	88.0282		0.0390027	62.6761		-0.252826	18.3099		-0.112817	16.1972		-0.0117026	42.2535
HA_25	G4	C2-NKT	0.0617488	61.194		-0.112855	10.4478		-0.297015	28.3582		-0.11535	10.4478		-0.174087	13.4328
HA_26	G2	C2-NKT	0.324996	98.1432		0.111821	87.5332		-0.324446	12.9973		-0.0916737	17.2414		-0.0575874	31.0345
HA_27	G3	C2-NKT	0.28404	91.2281		0.021721	54.386		0.210173	59.6491		-0.068153	21.0526		0.00213055	49.1228
HA_28	G3	C2-NKT	0.141032	87.5		-0.0236028	35		0.0797791	45		-0.0793817	17.5		-0.0774156	25
HA_29	G4	C2-NKT	-0.0877625	30.7692		-0.118232	11.5385		-0.375064	19.2308		0.0110109	19.2308		-0.191779	11.5385
HA_3	G3	C2-NKT	0.159569	82.6087		0.0383306	68.4783		-0.144051	33.6957		-0.101972	19.5652		-0.0623231	27.1739
HA_30	G3	C2-NKT	0.0999994	70		0.0119621	50		0.0982736	50		-0.18204	5		-0.0325756	35
HA_31	G3	C2-NKT	0.176796	82.7586		-0.106663	17.2414		0.461886	75.8621		-0.0548273	15.5172		-0.0938856	24.1379
HA_32	G3	C2-NKT	0.107951	70.9924		7.53144e-05	50		-0.310896	16.7939		-0.0623483	15.2672		-0.073787	31.2977
HA_33	G4	C2-NKT	0.148398	83.3333		0.0605441	83.3333		-0.437396	16.6667		-0.063731	16.6667		0.00199979	33.3333
HA_34	G4	C2-NKT	0.434155	100		-0.0672175	0		-0.423925	0		0.496121	100		-0.0262339	0
HA_35	G3	C2-NKT	0.233801	100		0.052895	56.25		0.251692	56.25		-0.15822	12.5		0.0148347	56.25
HA_36	G3	C2-NKT	-0.0810834	14.2857		-0.00418703	57.1429		-0.268455	28.5714		0.153801	42.8571		-0.0474136	28.5714
HA_37	G2	C2-NKT	0.21019	93.6306		0.0566518	71.3376		-0.291702	20.3822		-0.0810055	18.4713		-0.00840802	43.949
HA_38	G2	C2-NKT	0.277325	91.1111		0.0933626	77.7778		-0.18688	28.8889		-0.154384	8.88889		0.00709695	40
HA_39	G2	C2-NKT	0.249623	86.3636		0.0247107	56.8182		-0.16305	31.8182		-0.108308	20.4545		0.101456	70.4545
HA_40	G1	C2-NKT	0.277285	94		0.0950172	84		-0.238186	14		-0.0911206	18		0.0376833	52
HA_41	G2	C2-NKT	0.335829	97.561		0.0737138	65.8537		-0.310615	17.0732		-0.114314	17.0732		0.00936441	51.2195
HA_42	G0	C2-NKT	0.204681	93.1034		0.122795	86.2069		-0.180128	27.5862		0.0800284	34.4828		0.0375209	51.7241
HA_43	G0	C2-NKT	0.288545	89.4737		0.0082597	57.8947		-0.177721	36.8421		-0.0798214	15.7895		-0.0265826	31.5789
HA_44	G4	C2-NKT	0.0723617	66.6667		-0.0377427	40.7407		0.450216	74.0741		-0.151005	18.5185		-0.0391352	29.6296
HA_48	G2	C2-NKT	0.585547	100		0.0159826	52.2727		-0.107355	31.8182		-0.173801	9.09091		0.00436313	52.2727
HA_6	G3	C2-NKT	0.0223524	47.8873		-0.0283956	33.8028		-0.264411	18.3099		-0.0942206	18.3099		-0.084727	28.169
HA_7	G0	C2-NKT	0.259806	93.75		0.102717	78.125		-0.286673	15.625		0.0453388	31.25		0.0520231	56.25
HA_9	G3	C2-NKT	0.219913	91.6667		0.0289791	50		-0.0597116	50		-0.100227	16.6667		-0.0778156	33.3333
HA_1	G2	C2-NK	0.461134	100		-0.112237	0		1.2263	100		-0.23345	0		-0.0092151	40
HA_10	G2	C2-NK	0.464004	94.4444		-0.032418	38.8889		0.79265	88.8889		0.342111	50		0.123415	66.6667
HA_11	G1	C2-NK	0.380102	85.7143		-0.0658595	42.8571		-0.336423	28.5714		-0.00736639	14.2857		0.0662426	42.8571
HA_12	G0	C2-NK	0.660064	100		-0.049109	28.5714		0.472832	71.4286		-0.130836	7.14286		0.163399	85.7143
HA_14	G1	C2-NK	0.808087	100		0.261823	100		0.628959	100		-0.227072	0		0.195383	100
HA_16	G1	C2-NK	0.546235	100		0.0107287	60		0.25257	80		-0.109156	10		-0.000417858	60
HA_18	G3	C2-NK	0.504418	100		-0.0201936	34.9206		0.953716	93.6508		0.0154485	25.3968		0.123235	73.0159
HA_2	G3	C2-NK	0.224914	85.7143		-0.128096	17.8571		0.420086	75		-0.0962884	17.8571		0.108733	71.4286
HA_20	G2	C2-NK	0.634704	100		-0.0728218	17.8571		0.750558	100		-0.00902573	17.8571		0.0879251	71.4286
HA_21	G2	C2-NK	0.552676	100		-0.00786005	44.1558		0.598798	90.9091		-0.0951054	19.4805		0.0486932	59.7403
HA_25	G4	C2-NK	0.287612	94.2623		-0.122457	15.5738		0.517662	79.5082		-0.0695794	12.2951		0.047471	59.8361
HA_26	G2	C2-NK	0.700606	100		0.0728126	69.4737		0.680065	85.2632		-0.0420676	23.1579		0.0993193	69.4737
HA_27	G3	C2-NK	0.603101	100		0.0711555	71.875		1.04272	95.8333		-0.016368	23.4375		0.174862	83.3333
HA_28	G3	C2-NK	0.412311	95.6522		-0.0382818	30.4348		0.648857	91.3043		-0.00867913	26.087		0.0957015	69.5652
HA_29	G4	C2-NK	0.188455	77.1429		-0.15337	8.57143		0.439253	68.5714		-0.130407	8.57143		-0.00209098	48.5714
HA_3	G3	C2-NK	0.398613	100		-0.00506891	52.381		0.775531	90.4762		-0.00645704	42.8571		0.0453443	71.4286
HA_30	G3	C2-NK	0.413234	96.9697		-0.0122259	45.4545		0.818771	90.9091		0.130995	36.3636		0.165452	87.8788
HA_31	G3	C2-NK	-0.279369	25		-0.205042	12.5		-0.0451626	37.5		-0.116095	12.5		-0.157059	12.5
HA_32	G3	C2-NK	0.146558	77.2727		-0.0531308	31.8182		0.640115	77.2727		-0.0192961	13.6364		0.0368945	63.6364
HA_33	G4	C2-NK	0.448232	87.5		0.0502606	62.5		0.180682	50		0.142784	50		0.0279809	62.5
HA_34	G4	C2-NK	0.332767	100		-0.0620322	0		-0.264269	0		-0.229522	0		-0.219086	0
HA_35	G3	C2-NK	0.540778	100		0.0351783	57.4074		1.18631	100		0.0878546	42.5926		0.186178	90.7407
HA_36	G3	C2-NK	0.405465	95		-0.0464227	30		1.08715	95		-0.0561863	25		0.141248	85
HA_37	G2	C2-NK	0.540371	94.4444		0.00207219	47.2222		0.884921	91.6667		0.0241813	36.1111		0.100427	66.6667
HA_38	G2	C2-NK	0.488594	94.8718		0.0386736	66.6667		0.714385	84.6154		-0.0312432	25.641		0.201139	87.1795
HA_39	G2	C2-NK	0.557774	95		0.0415123	75		0.48502	80		0.0341634	25		0.100321	80
HA_40	G1	C2-NK	0.494839	92.3077		0.0984533	69.2308		0.581579	69.2308		-0.0761098	15.3846		0.254368	76.9231
HA_41	G2	C2-NK	0.569492	100		0.0692864	75		0.604197	81.25		-0.101666	12.5		0.143761	75
HA_42	G0	C2-NK	0.474559	100		0.133626	100		0.500756	83.3333		-0.021267	33.3333		0.260585	94.4444
HA_43	G0	C2-NK	0.575919	100		0.00714751	60		0.508915	80		-0.228886	0		0.263315	100
HA_44	G4	C2-NK	0.374561	100		-0.0237547	45.8333		0.968752	87.5		-0.176265	8.33333		0.123185	83.3333
HA_48	G2	C2-NK	0.665612	100		0.0588658	66.6667		0.588183	80.5556		-0.0489563	19.4444		0.0560562	58.3333
HA_6	G3	C2-NK	0.345552	94.8276		0.0150475	50.8621		0.5729	85.3448		-0.0538968	18.9655		0.0237142	55.1724
HA_7	G0	C2-NK	0.697457	100		0.0447664	67.8571		0.922513	89.2857		-0.0677593	21.4286		0.166312	75
HA_9	G3	C2-NK	0.499468	100		0.0123897	53.8462		0.559413	69.2308		-0.0549095	15.3846		0.137333	69.2308
HA_1	G2	C6-CD8	-0.42278	0		-0.287611	0		0.906151	66.6667		-0.23227	0		-0.209254	0
HA_10	G2	C6-CD8	-0.22706	0		-0.15151	0		1.03498	100		-0.102482	22.2222		-0.0255505	22.2222
HA_12	G0	C6-CD8	-0.272033	0		-0.144624	25		1.14818	87.5		0.041179	37.5		-0.0538992	37.5
HA_14	G1	C6-CD8	-0.173502	0		-0.159262	0		0.756787	100		0.328875	50		-0.0437061	50
HA_16	G1	C6-CD8	-0.299697	0		-0.215588	0		0.616573	60		-0.207486	0		-0.0189368	40
HA_18	G3	C6-CD8	-0.417367	0		-0.206162	3.33333		1.34632	90		-0.0869917	20		-0.0728535	33.3333
HA_2	G3	C6-CD8	-0.49617	1.06383		-0.280297	0		1.53209	100		-0.133767	14.8936		-0.119531	17.0213
HA_20	G2	C6-CD8	-0.339807	0		-0.24621	0		0.927347	85.7143		-0.0529962	23.8095		-0.105756	28.5714
HA_21	G2	C6-CD8	-0.312532	0		-0.145309	4.91803		1.00835	88.5246		-0.0539384	21.3115		-0.134839	14.7541
HA_25	G4	C6-CD8	-0.380976	0		-0.241826	0		1.10746	90.9091		-0.0810638	9.09091		-0.156854	13.6364
HA_26	G2	C6-CD8	-0.311613	2.5641		-0.161764	12.8205		0.973122	89.7436		-0.0489019	23.0769		-0.0534382	35.8974
HA_27	G3	C6-CD8	-0.275624	3.0303		-0.130196	6.06061		1.69823	98.4848		-0.0251315	28.7879		-0.00877927	42.4242
HA_28	G3	C6-CD8	-0.325167	0		-0.15269	3.27869		1.48806	98.3607		-0.0887514	22.9508		-0.00704805	36.0656
HA_29	G4	C6-CD8	-0.400454	0		-0.237555	0		1.30409	96.6667		0.0303891	20		-0.202577	3.33333
HA_3	G3	C6-CD8	-0.43805	0		-0.216083	0.952381		1.34146	97.1429		-0.125752	21.9048		-0.11852	16.1905
HA_30	G3	C6-CD8	-0.350958	0		-0.20664	4.49438		1.59726	97.7528		-0.116438	13.4831		-0.106897	19.1011
HA_31	G3	C6-CD8	-0.321506	1.5625		-0.276709	0		1.41386	95.3125		-0.123605	10.9375		-0.116731	21.875
HA_32	G3	C6-CD8	-0.392203	0		-0.190091	3.125		1.68791	100		-0.10085	21.875		-0.0731932	21.875
HA_33	G4	C6-CD8	-0.370259	0		-0.203267	5		1.34938	100		-0.078476	20		-0.0916626	25
HA_35	G3	C6-CD8	-0.320892	0		-0.13732	3.7037		2.05684	100		0.0205911	38.8889		-0.0315486	35.1852
HA_36	G3	C6-CD8	-0.398166	0		-0.236276	0		0.821407	90.9091		-0.164967	12.1212		-0.120608	18.1818
HA_37	G2	C6-CD8	-0.281167	0		-0.124389	20		0.78978	86.6667		0.000145473	33.3333		-0.0837319	13.3333
HA_38	G2	C6-CD8	-0.367113	0		-0.115365	23.0769		0.774868	76.9231		-0.184471	7.69231		-0.00894181	61.5385
HA_39	G2	C6-CD8	-0.436516	0		-0.193981	0		0.711916	85.7143		-0.00860674	28.5714		0.0225683	57.1429
HA_40	G1	C6-CD8	-0.432423	0		-0.178648	0		0.666183	100		-0.269979	0		0.0253956	42.8571
HA_41	G2	C6-CD8	-0.0401522	66.6667		-0.0253777	50		0.365166	83.3333		-0.0306127	33.3333		0.0693623	66.6667
HA_42	G0	C6-CD8	-0.300992	0		-0.124279	0		1.73421	100		-0.0747385	27.2727		-0.0542672	27.2727
HA_43	G0	C6-CD8	-0.206985	0		-0.0425878	25		0.259761	75		0.274102	50		0.17214	50
HA_44	G4	C6-CD8	-0.439207	0		-0.133787	4.16667		1.93211	100		-0.0370929	33.3333		0.0613486	45.8333
HA_48	G2	C6-CD8	-0.311894	0		-0.194985	0		2.51563	100		-0.237683	0		0.0678528	50
HA_6	G3	C6-CD8	-0.418975	0		-0.191541	0		0.970315	96.4286		-0.100939	17.8571		-0.181236	10.7143
HA_7	G0	C6-CD8	-0.290109	2.89855		-0.216915	1.44928		1.14046	86.9565		-0.0586963	15.942		-0.068988	28.9855
HA_9	G3	C6-CD8	-0.347992	0		-0.24384	0		1.33451	100		-0.116279	13.2075		-0.143496	15.0943
HA_1	G2	C1-CD8	-0.0806666	33.3333		-0.0468369	28.8889		-0.00651772	48.8889		-0.160321	11.1111		-0.100987	17.7778
HA_10	G2	C1-CD8	0.0493674	59.5652		0.0528144	66.5217		-0.0461785	41.3043		-0.0812154	17.8261		-0.0189444	40
HA_11	G1	C1-CD8	-0.00346901	50		0.0528859	68		-0.309353	14		-0.0817003	14		0.0131092	50
HA_12	G0	C1-CD8	0.0424496	56		0.00611014	47		-0.199916	27		-0.0333604	20		-0.0426812	32
HA_14	G1	C1-CD8	0.0533778	55.102		0.0294613	65.3061		-0.0623995	34.6939		-0.1396	14.2857		-0.0092135	36.7347
HA_16	G1	C1-CD8	-0.0557251	33.8462		-0.016863	40.2564		-0.293464	19.4872		-0.0882387	16.4103		-0.0581512	31.7949
HA_18	G3	C1-CD8	0.0655087	60.4396		0.037851	65.5678		0.0988228	46.1538		-0.0593	21.2454		-0.0311729	38.4615
HA_2	G3	C1-CD8	-0.155564	27.6018		-0.0980195	16.7421		0.357216	67.4208		-0.0946617	19.457		-0.0802827	27.6018
HA_20	G2	C1-CD8	-0.0204582	43.4783		-0.0737569	21.7391		-0.0395704	40		-0.101802	13.6957		-0.0898824	25.4348
HA_21	G2	C1-CD8	-0.0241411	40.8046		0.0150664	52.5862		0.0141986	43.8218		-0.089814	17.9598		-0.0659973	29.1667
HA_25	G4	C1-CD8	-0.112018	25.1762		-0.0983869	16.4149		-0.119465	38.6707		-0.106261	9.26485		-0.16466	16.6163
HA_26	G2	C1-CD8	0.147441	75.6757		0.0856926	77.3389		-0.252932	22.4532		-0.0580521	19.5426		-0.0489811	31.185
HA_27	G3	C1-CD8	0.00486849	47.6608		0.0779868	74.8538		0.440618	67.8363		0.000432217	28.2164		0.0246901	50.1462
HA_28	G3	C1-CD8	-0.0867191	27.0073		0.00483006	41.6058		0.37349	60.5839		-0.00701362	21.8978		-0.0401924	36.4964
HA_29	G4	C1-CD8	-0.225448	11.9863		-0.11563	14.0411		0.354652	65.7534		-0.10938	9.58904		-0.144176	18.4932
HA_3	G3	C1-CD8	-0.174093	17.3333		0.00690398	44.6667		0.494501	69.3333		0.0035995	30		-0.00950287	39.3333
HA_30	G3	C1-CD8	-0.141736	19.3878		-0.00194836	48.6395		0.760734	79.5918		4.35046e-05	23.8095		-0.0683265	30.9524
HA_31	G3	C1-CD8	-0.167461	14.1414		-0.143021	9.09091		0.727442	81.257		-0.0584837	16.835		-0.076851	30.0786
HA_32	G3	C1-CD8	-0.205733	12.4309		-0.0248491	40.0552		0.214783	57.7348		-0.0709216	16.8508		-0.0630968	30.663
HA_33	G4	C1-CD8	-0.0263199	42.4528		0.0723199	67.6101		-0.126487	31.1321		-0.039579	21.0692		-0.0665217	31.4465
HA_34	G4	C1-CD8	0.199245	76.4706		0.0328157	61.7647		-0.346768	11.7647		-0.0842325	17.6471		-0.0730929	29.4118
HA_35	G3	C1-CD8	-0.09358	27.8846		0.0507688	60.0962		0.759537	79.8077		0.051819	37.0192		0.0663703	56.7308
HA_36	G3	C1-CD8	-0.0496788	37.8531		0.0385498	60.452		-0.128869	34.4633		0.0134744	23.7288		-0.044449	32.7684
HA_37	G2	C1-CD8	0.0669004	63.3423		0.0635827	73.5849		-0.166727	28.3019		-0.0724691	18.8679		-0.0258775	40.7008
HA_38	G2	C1-CD8	0.106753	60.3416		0.165964	92.4099		-0.208972	23.9089		-0.0179976	26.945		-0.0271796	38.1404
HA_39	G2	C1-CD8	0.140346	69.0265		0.0860929	77.8761		-0.0569461	40.708		-0.00804424	23.8938		0.0403889	50.4425
HA_40	G1	C1-CD8	0.143628	68.75		0.114479	83.0357		-0.134464	33.9286		-0.0554049	24.1071		0.0404179	57.1429
HA_41	G2	C1-CD8	0.160687	76.0479		0.114156	85.3293		-0.234107	25.1497		-0.0557733	21.2575		-0.00851249	43.1138
HA_42	G0	C1-CD8	-0.00782473	42.1053		0.0962614	84.2105		0.214419	52.6316		-0.00620045	28.9474		-0.0190431	39.4737
HA_43	G0	C1-CD8	0.0357241	53.4031		0.0312193	58.1152		-0.298778	19.8953		-0.0957668	14.1361		-0.0568819	31.4136
HA_44	G4	C1-CD8	-0.109595	29.5858		0.0159244	50.8876		0.509518	73.9645		-0.0768271	21.3018		-0.0396618	36.0947
HA_48	G2	C1-CD8	0.268315	80		0.0135094	53.75		-0.112676	35		-0.0296641	26.25		-0.056526	25
HA_6	G3	C1-CD8	-0.142013	19.2308		-0.00478762	44.4444		-0.103519	30.7692		-0.0424336	20.0855		-0.0695607	27.7778
HA_7	G0	C1-CD8	0.0841668	56.9892		0.0506541	67.2043		-0.18641	30.1075		-0.0636301	14.5161		0.0131517	47.8495
HA_9	G3	C1-CD8	0.276456	94.1645		0.0325567	64.3678		-0.245633	19.3634		-0.0786554	18.6561		-0.127314	16.8877
HA_1	G2	C2-CD8	-0.0558823	42.8571		0.0182321	60.7143		-0.340047	7.14286		-0.0473317	21.4286		-0.0699499	21.4286
HA_10	G2	C2-CD8	0.0435356	63.3929		0.114603	92.8571		-0.355883	10.7143		-0.0684237	17.8571		-0.0483846	32.1429
HA_11	G1	C2-CD8	0.0402855	54.0984		0.117914	91.8033		-0.444518	13.1148		-0.100461	14.7541		-0.0462135	37.7049
HA_12	G0	C2-CD8	0.0333974	57.4713		0.0895805	81.6092		-0.493476	7.47126		-0.00492985	18.9655		-0.040994	39.0805
HA_14	G1	C2-CD8	-0.000845432	52		0.0845621	88		-0.365877	16		-0.0587317	20		-0.0729572	28
HA_16	G1	C2-CD8	-0.0426102	39.8671		0.0491368	65.4485		-0.430879	7.97342		-0.0833661	15.9468		-0.0621604	30.5648
HA_18	G3	C2-CD8	0.093279	66.0317		0.144839	89.8413		-0.429383	9.52381		-0.00417139	24.7619		-0.05475	33.3333
HA_2	G3	C2-CD8	0.123812	75.2941		-0.0470542	34.1176		-0.25305	21.1765		-0.146303	11.7647		-0.108532	22.3529
HA_20	G2	C2-CD8	0.0683014	60.6987		-0.0132332	45.8515		-0.365095	15.7205		-0.0644117	17.4672		-0.0948517	23.1441
HA_21	G2	C2-CD8	0.0058668	49.0939		0.119215	87.6442		-0.369837	11.8616		-0.0716375	18.2867		-0.0533434	32.7842
HA_25	G4	C2-CD8	0.000952086	48.1707		-0.0457419	33.2317		-0.452258	14.3293		-0.0831513	9.90854		-0.17476	14.0244
HA_26	G2	C2-CD8	0.115887	76.9231		0.165096	94.8718		-0.491223	4.2735		-0.0683537	17.4603		-0.0540414	31.0134
HA_27	G3	C2-CD8	0.0269789	52.7273		0.280797	95.2273		-0.297057	20.6818		0.065988	29.0909		0.0854354	54.5455
HA_28	G3	C2-CD8	0.0165827	52.439		0.103222	80.4878		-0.37739	13.4146		0.00525426	22.561		-0.0510862	32.9268
HA_29	G4	C2-CD8	-0.0334787	39.8734		-0.0470155	30.1688		-0.385846	16.8776		-0.0555261	13.2911		-0.14606	18.7764
HA_3	G3	C2-CD8	-0.00731658	51.9608		0.16188	94.1176		-0.315725	11.7647		-0.0264607	29.4118		-0.0070482	41.6667
HA_30	G3	C2-CD8	-0.0558166	36.7816		0.0597924	68.1992		-0.170305	32.9502		-0.0405696	18.0077		-0.103622	20.6897
HA_31	G3	C2-CD8	0.00195696	48.0392		-0.0117246	38.7255		-0.183512	30.1471		-0.0247718	17.8922		-0.0924745	27.451
HA_32	G3	C2-CD8	-0.0531228	36.6667		0.0943954	75		-0.392476	10.6667		-0.0421469	17		-0.0705285	28.6667
HA_33	G4	C2-CD8	0.082352	62.8664		0.168034	93.4853		-0.407777	8.79479		-0.00233312	22.4756		-0.0583505	27.6873
HA_34	G4	C2-CD8	0.151903	61.1111		0.097317	72.2222		-0.567256	0		-0.0200502	22.2222		-0.0264918	33.3333
HA_35	G3	C2-CD8	0.2405	86.1314		0.160819	92.7007		-0.179753	28.4672		0.111923	38.6861		0.0496198	59.1241
HA_36	G3	C2-CD8	-0.0931311	26.3889		0.113975	83.7963		-0.341466	10.6481		-0.000332661	25		-0.0464265	36.5741
HA_37	G2	C2-CD8	0.0606613	68.046		0.114154	88.5057		-0.406186	9.42529		-0.048991	19.3103		-0.0127402	43.908
HA_38	G2	C2-CD8	0.0268914	55.9424		0.187277	96.1585		-0.434445	5.28211		-0.0384183	21.6086		-0.0256988	39.976
HA_39	G2	C2-CD8	0.0902247	67.9389		0.127807	92.3664		-0.380382	11.4504		-0.0167556	23.6641		0.0107716	50.3817
HA_40	G1	C2-CD8	0.121115	77.2727		0.1669	94.697		-0.389896	9.84848		-0.0226967	22.7273		0.0231804	49.2424
HA_41	G2	C2-CD8	0.150264	82.5073		0.166059	95.9184		-0.458874	5.24781		-0.0436069	22.1574		-0.0213831	39.6501
HA_42	G0	C2-CD8	0.0284445	50.8929		0.186588	92.8571		-0.340522	11.6071		0.0711407	28.5714		-0.0175625	41.0714
HA_43	G0	C2-CD8	0.0824423	73.3333		0.0824333	77.6471		-0.447439	5.88235		-0.0486074	18.0392		-0.0429946	37.2549
HA_44	G4	C2-CD8	-0.0216157	42.5287		0.10186	78.7356		-0.233741	25.8621		-0.0700033	17.2414		-0.0553318	36.2069
HA_48	G2	C2-CD8	0.129933	64.4068		0.110742	84.7458		-0.395878	8.47458		-0.0241556	23.7288		-0.0249728	32.2034
HA_6	G3	C2-CD8	-0.125458	19.1111		0.131919	83.1111		-0.495994	2.22222		-0.0238036	22.6667		-0.0658616	28.7407
HA_7	G0	C2-CD8	0.0314007	52.4904		0.154033	91.1877		-0.401406	12.2605		0.0157504	19.9234		0.0129991	49.8084
HA_9	G3	C2-CD8	0.258997	90.824		0.110164	86.5169		-0.453493	5.05618		-0.0449686	20.7865		-0.0982844	20.7865
HA_1	G2	C2-CD4	-0.344882	0		-0.103493	18.5185		0.253631	62.963		-0.132685	14.8148		-0.0242156	37.037
HA_10	G2	C2-CD4	-0.257325	3.63636		-0.0769598	30.9091		0.418959	63.6364		-0.0783787	18.1818		0.0596433	54.5455
HA_11	G1	C2-CD4	-0.226818	11.1111		-0.109987	11.1111		0.235768	55.5556		-0.100364	16.6667		0.00704725	50
HA_12	G0	C2-CD4	-0.232416	9.30233		-0.0755913	18.6047		0.333499	62.7907		-0.119328	11.6279		0.0526866	46.5116
HA_14	G1	C2-CD4	-0.304591	0		-0.214296	9.52381		-0.178671	28.5714		-0.160534	9.52381		-0.143765	23.8095
HA_16	G1	C2-CD4	-0.246034	4.44444		-0.106057	16.6667		0.0277972	45.5556		-0.0416012	21.1111		-0.020223	40
HA_18	G3	C2-CD4	-0.37475	0.35524		-0.188274	8.52575		1.15095	95.3819		-0.0576051	21.492		-0.0742999	30.0178
HA_2	G3	C2-CD4	-0.415928	2.80374		-0.211733	4.20561		0.829904	90.1869		-0.116495	18.6916		-0.0304782	37.3832
HA_20	G2	C2-CD4	-0.356715	0.255102		-0.214128	3.06122		0.425239	71.1735		-0.121839	10.9694		-0.0978647	27.2959
HA_21	G2	C2-CD4	-0.35223	0.223714		-0.108904	16.5548		0.618132	82.5503		-0.0844992	19.4631		-0.0424915	38.255
HA_25	G4	C2-CD4	-0.352128	2.73973		-0.196218	5.87084		0.901795	87.8669		-0.101083	12.3288		-0.07199	30.7241
HA_26	G2	C2-CD4	-0.23107	3.18471		-0.0216976	41.4013		0.504714	71.3376		-0.0579258	22.293		0.0163703	49.6815
HA_27	G3	C2-CD4	-0.288129	0.71736		-0.0321921	36.8723		1.43247	97.8479		0.00881997	29.1248		0.0414404	54.089
HA_28	G3	C2-CD4	-0.323992	0		-0.152641	8.26446		1.0852	91.7355		-0.0766358	17.7686		-0.0794038	26.8595
HA_29	G4	C2-CD4	-0.38457	0		-0.208043	3.17146		1.06873	92.3687		-0.0748862	13.5778		-0.140225	18.9296
HA_3	G3	C2-CD4	-0.388197	0		-0.210029	5.54649		1.1856	97.0636		-0.112293	19.4127		-0.0761197	26.1011
HA_30	G3	C2-CD4	-0.368494	0		-0.141568	18.3735		1.36771	95.4819		-0.0492261	18.9759		-0.0308345	37.9518
HA_31	G3	C2-CD4	-0.347432	0.470958		-0.23425	2.1978		1.13982	94.0345		-0.0562548	16.3265		-0.101316	21.5071
HA_32	G3	C2-CD4	-0.387757	0		-0.144404	10.9405		1.34237	97.3129		-0.042964	22.4568		-0.0278149	38.0038
HA_33	G4	C2-CD4	-0.316228	2.73973		0.0510126	61.6438		0.54718	80.8219		-0.0397996	24.6575		0.139502	71.2329
HA_34	G4	C2-CD4	0.0213036	40		-0.0317849	60		-0.218507	20		-0.0769144	20		-0.0113689	40
HA_35	G3	C2-CD4	-0.321134	0.265252		-0.0875011	23.3422		1.57513	98.1432		-0.0136053	29.443		0.0449854	51.1936
HA_36	G3	C2-CD4	-0.326093	2.27273		-0.0732746	27.2727		0.458015	72.7273		0.0134222	29.5455		0.0439422	54.5455
HA_37	G2	C2-CD4	-0.264346	8.77193		-0.0376336	33.3333		0.104557	40.3509		-0.0585928	19.2982		0.0108069	43.8596
HA_38	G2	C2-CD4	-0.228627	6.36364		0.0871469	72.7273		0.678645	84.5455		-0.0625759	23.6364		0.092662	61.8182
HA_39	G2	C2-CD4	-0.304652	5		-0.0546283	32.5		0.194605	52.5		-0.131062	15		0.0726813	52.5
HA_40	G1	C2-CD4	-0.281299	0		-0.0469372	26.3158		0.619842	57.8947		0.01047	26.3158		0.0890455	68.4211
HA_41	G2	C2-CD4	-0.255594	3.22581		-0.0218076	48.3871		0.400705	74.1935		-0.167601	9.67742		0.0126472	54.8387
HA_42	G0	C2-CD4	-0.312431	0		-0.115134	15.2542		1.3718	96.6102		-0.02988	27.1186		0.007165	45.7627
HA_43	G0	C2-CD4	-0.196561	19.2308		-0.0435586	38.4615		-0.0420963	50		0.0198394	26.9231		-0.034291	42.3077
HA_44	G4	C2-CD4	-0.387901	0		-0.0982103	16.3522		1.41545	97.4843		-0.0891569	20.1258		0.0871021	62.2642
HA_48	G2	C2-CD4	-0.282742	7.14286		-0.109919	14.2857		0.611349	85.7143		-0.13492	14.2857		-0.113557	21.4286
HA_6	G3	C2-CD4	-0.404446	0.350877		-0.191262	4.73684		0.859146	92.1053		-0.103905	16.4912		-0.0861626	25.7895
HA_7	G0	C2-CD4	-0.20166	8.47458		-0.0024189	45.7627		0.3028	62.7119		-0.00163549	30.5085		0.0837778	59.322
HA_9	G3	C2-CD4	-0.204394	15.8537		-0.0352665	35.3659		0.972755	79.2683		-0.0538504	23.1707		-0.0331964	41.4634
HA_1	G2	C1-NKT	0.509578	93.75		-0.0762089	18.75		-0.378906	6.25		-0.120075	18.75		-0.0819467	31.25
HA_10	G2	C1-NKT	0.625123	97.0588		0.020865	52.9412		-0.255566	30.8824		-0.0976968	13.2353		0.0094446	51.4706
HA_11	G1	C1-NKT	0.738719	95.4545		0.0384113	68.1818		-0.591763	4.54545		-0.0453283	22.7273		-0.00329576	50
HA_12	G0	C1-NKT	0.745556	97		-0.0257621	41		-0.445125	8		-0.0386208	18		-0.0242763	43
HA_14	G1	C1-NKT	0.623258	100		0.0130018	55.5556		-0.322508	14.8148		-0.0822757	22.2222		0.0168681	59.2593
HA_16	G1	C1-NKT	0.608087	85.7143		-0.0302066	37.5		-0.440671	7.14286		-0.09439	12.5		-0.0945929	21.4286
HA_18	G3	C1-NKT	0.554109	100		0.0319761	62.5		-0.187817	25.9615		-0.0656989	19.2308		-0.0040069	48.0769
HA_2	G3	C1-NKT	0.538461	99.2872		-0.115731	12.3727		-0.316067	7.58656		-0.126908	11.558		-0.105205	22.4033
HA_20	G2	C1-NKT	0.41059	96.5217		-0.081641	20		-0.289725	20		-0.078484	14.3478		-0.115299	18.6957
HA_21	G2	C1-NKT	0.617828	98.4064		0.00686071	53.7849		-0.416304	10.5578		-0.0830507	15.5378		-0.038377	37.6494
HA_25	G4	C1-NKT	0.218327	81.3443		-0.142154	7.9561		-0.451443	11.797		-0.114473	7.9561		-0.177781	14.5405
HA_26	G2	C1-NKT	0.864736	97.8723		0.103037	81.383		-0.458747	6.91489		-0.00890866	21.2766		-0.061809	30.3191
HA_27	G3	C1-NKT	0.647499	98.6175		0.078401	76.9585		-0.157115	30.4147		-0.0640568	20.2765		0.0311917	51.1521
HA_28	G3	C1-NKT	0.352415	89.6104		-0.0343782	33.7662		-0.401224	11.6883		-0.0701637	15.5844		-0.0950979	28.5714
HA_29	G4	C1-NKT	0.253723	75.6839		-0.152733	8.81459		-0.424707	7.29483		-0.134784	7.59878		-0.180701	11.8541
HA_3	G3	C1-NKT	0.751617	99.2754		0.0066277	53.6232		-0.373326	8.69565		-0.161844	10.8696		-0.0524423	35.5072
HA_30	G3	C1-NKT	0.333715	78.5714		-0.0272472	41.0714		-0.228451	23.2143		-0.132165	8.92857		-0.113643	17.8571
HA_31	G3	C1-NKT	0.203942	81.0277		-0.138488	8.69565		-0.099927	39.5257		-0.0840133	14.6245		-0.0734913	30.0395
HA_32	G3	C1-NKT	0.329082	84.4086		-0.0582222	27.1505		-0.403129	11.5591		-0.0842847	16.129		-0.0975928	25
HA_33	G4	C1-NKT	0.629872	99.2958		0.0463489	66.6667		-0.418832	5.86854		-0.0669254	18.5446		-0.0804368	29.3427
HA_34	G4	C1-NKT	0.594041	100		-0.0572561	26.7516		-0.491375	3.82166		-0.107006	12.7389		-0.144208	17.1975
HA_35	G3	C1-NKT	0.67272	97.3451		0.0491256	69.0265		-0.315003	15.9292		-0.0823499	17.6991		-0.00808482	46.0177
HA_36	G3	C1-NKT	0.476724	94.0299		0.00633978	49.2537		-0.256129	19.403		-0.0492326	22.3881		-0.00741207	41.791
HA_37	G2	C1-NKT	0.712624	95.1923		0.00848546	51.9231		-0.440358	8.65385		-0.0785214	14.4231		-0.0433084	41.3462
HA_38	G2	C1-NKT	0.587475	97.0588		0.112005	85.2941		-0.356192	12.5		-0.0188303	23.5294		-0.0135206	41.9118
HA_39	G2	C1-NKT	0.848177	100		0.0529173	66.0633		-0.354118	14.4796		-0.038147	24.8869		0.021871	51.1312
HA_40	G1	C1-NKT	0.763749	100		0.0481998	65.7143		-0.432815	5.71429		-0.0370612	21.4286		-0.0390722	40
HA_41	G2	C1-NKT	0.553868	100		0.0742084	71.7241		-0.430709	5.51724		-0.0921098	16.5517		-0.0224198	44.1379
HA_42	G0	C1-NKT	0.650538	98.0769		0.0283069	61.5385		-0.281376	19.2308		-0.127304	15.3846		-0.0511512	32.6923
HA_43	G0	C1-NKT	0.573088	100		0.00500587	48.8889		-0.364379	13.3333		-0.13932	11.1111		-0.0445734	35.5556
HA_44	G4	C1-NKT	0.537567	97.5069		-0.0247907	35.7341		-0.250377	18.5596		-0.0955468	16.3435		-0.100767	21.8837
HA_48	G2	C1-NKT	0.948016	100		0.0222453	54.3253		-0.383514	8.65052		-0.0944331	16.609		-0.0675113	28.0277
HA_6	G3	C1-NKT	0.414701	89.071		0.0235733	57.9235		-0.35049	15.3005		-0.054635	19.6721		-0.0756701	31.1475
HA_7	G0	C1-NKT	0.803808	98.1949		0.0648852	71.4801		-0.511598	5.77617		-0.0345211	20.2166		-0.0194007	40.0722
HA_9	G3	C1-NKT	0.620688	99.6528		0.0182759	55.2083		-0.486535	4.51389		-0.0951983	14.9306		-0.0980993	22.5694
HA_1	G2	C1-NK	0.201499	78.2609		-0.0805066	21.7391		-0.306835	8.69565		-0.170753	13.0435		-0.0614701	26.087
HA_10	G2	C1-NK	0.429189	100		0.0816654	70.8333		-0.389919	8.33333		-0.171223	10.4167		0.0521519	52.0833
HA_11	G1	C1-NK	0.433561	99.0991		0.0521938	63.964		-0.489184	8.10811		0.00622856	24.3243		6.5499e-05	47.7477
HA_12	G0	C1-NK	0.352496	93.913		0.0221676	59.1304		-0.471394	11.3043		-0.0539554	17.3913		-0.00743139	54.7826
HA_14	G1	C1-NK	0.39975	100		0.041862	73.3333		-0.343902	6.66667		0.0560605	23.3333		-0.0275096	43.3333
HA_16	G1	C1-NK	0.340124	98.6111		0.0426678	62.5		-0.436227	5.55556		-0.0972424	13.8889		-0.00722385	43.75
HA_18	G3	C1-NK	0.310549	94.4444		0.0456204	60.3175		-0.338284	11.1111		-0.107779	17.4603		-0.00807638	42.8571
HA_2	G3	C1-NK	0.439371	94.0874		-0.120493	14.91		-0.307428	7.96915		-0.152307	9.2545		-0.119119	21.0797
HA_20	G2	C1-NK	0.309254	96.8254		-0.0677644	22.2222		-0.446974	7.93651		-0.109458	7.93651		-0.0538611	34.9206
HA_21	G2	C1-NK	0.369082	97.7143		0.0767913	73.3333		-0.308411	14.6667		-0.106904	15.4286		-0.047704	32.7619
HA_25	G4	C1-NK	0.226132	84.6809		-0.134233	12.766		-0.393071	18.2979		-0.114423	8.51064		-0.174139	13.617
HA_26	G2	C1-NK	0.42626	99.1857		0.119645	85.0163		-0.441702	9.28339		-0.0413793	19.544		-0.0271455	38.7622
HA_27	G3	C1-NK	0.513349	100		0.149836	86.9888		-0.198009	27.5093		-0.00441264	26.7658		0.0188979	52.4164
HA_28	G3	C1-NK	0.165533	74.0741		-0.0127266	59.2593		-0.231473	25.9259		0.135758	37.037		-0.0468813	33.3333
HA_29	G4	C1-NK	0.214753	76.6667		-0.170059	8.33333		-0.331149	13.3333		-0.0834703	11.6667		-0.20749	8.33333
HA_3	G3	C1-NK	0.294071	97.619		0.0710983	73.8095		-0.210632	28.5714		-0.101653	16.6667		-0.000667691	47.619
HA_30	G3	C1-NK	0.216264	91.6667		0.0106679	50		-0.341537	16.6667		-0.0795962	13.3333		-0.0304591	38.3333
HA_31	G3	C1-NK	0.191205	85.8824		-0.0750567	23.5294		-0.0211558	44.7059		-0.169605	4.70588		-0.10668	21.1765
HA_32	G3	C1-NK	0.297665	89.3333		-0.0232342	32		-0.345411	16		-0.110178	12		-0.109166	21.3333
HA_33	G4	C1-NK	0.252622	85.6209		0.0719259	69.9346		-0.33607	17.6471		-0.0272005	22.2222		-0.0747833	26.7974
HA_34	G4	C1-NK	0.579261	100		-0.0373176	25		-0.482622	7.14286		-0.0917356	14.2857		-0.151786	14.2857
HA_35	G3	C1-NK	0.372967	93.3333		0.0732694	66.6667		0.0655062	53.3333		0.0571865	46.6667		0.129371	86.6667
HA_36	G3	C1-NK	0.237959	91.453		0.0935949	79.4872		-0.224084	18.8034		-0.0497103	21.3675		0.0210167	50.4274
HA_37	G2	C1-NK	0.319406	94.9153		0.0485897	64.4068		-0.279172	22.0339		0.0167966	26.5537		-0.0210797	50.2825
HA_38	G2	C1-NK	0.369823	98.3027		0.122917	85.5728		-0.343967	13.8614		-0.0541957	21.075		0.0172636	50.7779
HA_39	G2	C1-NK	0.404226	97.3684		0.0787295	78.2895		-0.243273	23.0263		-0.0272918	25		0.0797113	61.8421
HA_40	G1	C1-NK	0.458151	99.0066		0.11344	81.7881		-0.363428	9.27152		-0.0541668	20.1987		-0.00649742	41.3907
HA_41	G2	C1-NK	0.441971	98.8439		0.118175	86.7052		-0.371257	11.5607		-0.0357367	23.1214		0.0167108	50.8671
HA_42	G0	C1-NK	0.252776	91.25		0.0730916	75		-0.197412	25		0.0427251	32.5		0.0291176	51.25
HA_43	G0	C1-NK	0.356439	96.5278		0.0317837	57.6389		-0.341039	14.5833		-0.0515005	15.9722		-0.0225188	40.9722
HA_44	G4	C1-NK	0.415789	98.8372		-0.000473231	45.3488		-0.164233	29.0698		-0.0918124	16.2791		-0.112312	19.7674
HA_48	G2	C1-NK	0.483491	95.858		0.0510419	69.2308		-0.135682	29.5858		-0.137179	14.7929		-0.0336304	37.8698
HA_6	G3	C1-NK	0.126134	80.2589		0.0481427	66.0194		-0.349488	13.2686		-0.0544248	21.0356		-0.0814925	25.4045
HA_7	G0	C1-NK	0.308633	92.5134		0.113825	80.2139		-0.339649	15.508		-0.0371081	20.8556		0.012804	44.385
HA_9	G3	C1-NK	0.399198	95.7746		0.0170831	56.338		-0.414782	8.4507		-0.0189292	18.3099		-0.0747819	29.5775
HA_1	G2	C3-CD8	-0.237184	8.95522		-0.0833893	25.3731		-0.271659	20.8955		-0.106548	17.9104		-0.0726584	32.8358
HA_10	G2	C3-CD8	-0.0862949	28.7565		-0.00269019	46.8912		-0.326657	13.2124		-0.088214	18.6528		-0.00540399	45.0777
HA_11	G1	C3-CD8	-0.104318	20.5128		-0.001787	43.5897		-0.488004	2.5641		-0.00086003	29.4872		-0.0250144	39.7436
HA_12	G0	C3-CD8	0.0541807	62.9268		-0.0387968	33.6585		-0.447074	5.85366		-0.10704	13.6585		-0.0297599	41.4634
HA_14	G1	C3-CD8	-0.0880781	28.866		0.0105964	51.5464		-0.337496	6.18557		-0.0935442	20.6186		-0.0360066	34.0206
HA_16	G1	C3-CD8	-0.0756362	32.093		-0.0383048	33.0233		-0.424671	5.5814		-0.0824449	17.2093		-0.0301796	38.6047
HA_18	G3	C3-CD8	-0.0730326	34.4828		0.04318	72.4138		-0.201974	24.1379		0.043211	37.931		0.00935699	41.3793
HA_2	G3	C3-CD8	-0.314455	10.7843		-0.138246	5.88235		-0.0743993	41.1765		-0.136253	14.7059		-0.103184	23.5294
HA_20	G2	C3-CD8	-0.226239	6.06061		-0.112879	15.1515		-0.375731	8.08081		-0.109484	13.1313		-0.128681	16.1616
HA_21	G2	C3-CD8	-0.0763781	27.1739		0.0381297	60.8696		-0.355126	10.5072		-0.0870859	17.029		-0.0718777	29.3478
HA_25	G4	C3-CD8	-0.138528	24.0506		-0.136527	10.1266		-0.300736	24.6835		-0.0927835	12.0253		-0.170153	16.4557
HA_26	G2	C3-CD8	-0.065313	36.3787		0.0728043	76.2458		-0.43667	4.15282		-0.0550586	20.9302		-0.0238567	40.0332
HA_27	G3	C3-CD8	-0.0154147	44.8454		0.0439311	68.5567		-0.186564	24.7423		-0.0541405	21.6495		-0.023525	40.2062
HA_28	G3	C3-CD8	-0.0412231	47.7778		-0.0578823	26.6667		-0.256966	20		-0.0425481	17.7778		-0.0956187	25.5556
HA_29	G4	C3-CD8	-0.264661	3.81679		-0.121832	13.3588		-0.401982	12.9771		-0.0675203	12.2137		-0.199893	10.687
HA_3	G3	C3-CD8	-0.131812	18.75		0.000716821	43.75		-0.192545	16.6667		-0.0802773	22.9167		-0.0576998	29.1667
HA_30	G3	C3-CD8	-0.133047	25		-0.0168069	39.2857		-0.0379733	46.4286		-0.0403783	17.8571		-0.0629006	17.8571
HA_31	G3	C3-CD8	-0.169687	8.10811		-0.189567	0		-0.152504	32.4324		-0.0426782	13.5135		-0.164403	16.2162
HA_32	G3	C3-CD8	-0.120501	23.2323		-0.0703761	23.2323		-0.213526	25.2525		-0.135038	10.101		-0.133528	12.1212
HA_33	G4	C3-CD8	-0.203856	7.69231		0.0310052	53.8462		-0.31061	23.0769		-0.115967	15.3846		-0.100757	23.0769
HA_34	G4	C3-CD8	-0.197657	0		-0.142124	0		-0.211101	50		0.133992	50		-0.174073	0
HA_35	G3	C3-CD8	-0.0539709	36.3636		0.0748265	78.7879		-0.0767813	30.303		0.0640153	36.3636		0.111494	63.6364
HA_36	G3	C3-CD8	-0.151406	14.6814		0.00075151	47.6454		-0.277801	15.7895		-0.0460846	25.4848		-0.0325652	38.5042
HA_37	G2	C3-CD8	-0.151432	15.6352		0.00527494	50.1629		-0.386916	7.49186		-0.0453253	22.1498		-0.0356635	37.1336
HA_38	G2	C3-CD8	-0.0412431	38.2353		0.07883	78.9216		-0.397869	7.59804		-0.0605361	20.8333		-0.0220216	42.402
HA_39	G2	C3-CD8	-0.164162	14.1104		0.000577665	50.3067		-0.228267	17.1779		-0.0243772	23.3129		0.0331994	48.4663
HA_40	G1	C3-CD8	-0.113265	21.6066		0.0540288	72.0222		-0.364376	9.9723		0.0047753	29.9169		-0.0153603	39.8892
HA_41	G2	C3-CD8	-0.0985469	26.25		0.0279051	66.25		-0.329115	12.5		-0.0320215	22.5		-0.013043	43.75
HA_42	G0	C3-CD8	-0.057248	51.5152		0.0637181	75.7576		-0.174505	24.2424		-0.0239971	24.2424		0.0582688	60.6061
HA_43	G0	C3-CD8	-0.107471	28.9474		0.00232128	44.7368		-0.37978	10.5263		-0.141679	10.5263		0.0263224	50
HA_44	G4	C3-CD8	-0.118291	27.0588		-0.0559687	28.2353		0.12321	63.5294		-0.0697562	21.1765		-0.0725635	30.5882
HA_48	G2	C3-CD8	-0.0413666	37.5		-0.0341572	50		-0.259236	12.5		0.0374033	25		-0.0572237	50
HA_6	G3	C3-CD8	-0.198738	2.5974		-0.0326309	31.1688		-0.374365	6.49351		-0.0613763	22.0779		-0.107421	15.5844
HA_7	G0	C3-CD8	-0.0622094	34.8968		0.0605922	69.9812		-0.375269	13.5084		0.0244531	24.3902		0.0673387	63.9775
HA_9	G3	C3-CD8	-0.0358955	39.0244		0.00112279	43.9024		-0.361096	12.1951		-0.0654907	24.3902		-0.12774	12.1951
HA_1	G2	C4-CD8	-0.316968	1.5873		-0.0275805	47.619		-0.238659	15.873		-0.0664869	17.4603		-0.0279638	33.3333
HA_10	G2	C4-CD8	-0.172458	6.18557		0.0757772	79.3814		-0.273301	18.5567		-0.0283216	25.7732		0.00721368	55.6701
HA_11	G1	C4-CD8	-0.104775	23.913		0.11378	86.9565		-0.411387	6.52174		-0.182529	6.52174		0.00878567	39.1304
HA_12	G0	C4-CD8	-0.123015	18.6047		0.0428688	67.4419		-0.40003	6.97674		-0.0676889	16.2791		0.000326705	41.8605
HA_14	G1	C4-CD8	-0.155332	10		0.0850612	80		-0.343032	3.33333		-0.13135	16.6667		0.0442253	50
HA_16	G1	C4-CD8	-0.172046	9.45946		0.0488684	69.8649		-0.39419	7.56757		-0.0667553	19.0541		-0.00758881	41.0811
HA_18	G3	C4-CD8	-0.139812	24.1379		0.101186	75.8621		-0.309145	20.6897		0.0206514	24.1379		-0.0392746	48.2759
HA_2	G3	C4-CD8	-0.0962759	33.3333		-0.0522319	29.1667		0.0508042	37.5		-0.209653	8.33333		-0.0646028	29.1667
HA_20	G2	C4-CD8	-0.178595	10.0592		-0.0368866	33.1361		-0.322643	15.9763		-0.111131	13.0178		-0.0859027	26.0355
HA_21	G2	C4-CD8	-0.142504	14.1361		0.0883097	80.1047		-0.272723	15.1832		-0.0621633	19.3717		-0.0108129	46.0733
HA_25	G4	C4-CD8	-0.148612	20.6897		-0.0433224	36.2069		-0.314358	22.4138		-0.130756	8.62069		-0.0954468	29.3103
HA_26	G2	C4-CD8	-0.0996041	23.2558		0.133422	88.5835		-0.428224	5.70825		-0.0828746	18.3932		-0.00227972	46.9345
HA_27	G3	C4-CD8	-0.071878	34.0909		0.112592	89.7727		-0.213501	22.7273		-0.051088	26.1364		-0.000201599	42.0455
HA_28	G3	C4-CD8	-0.184017	8.33333		0.107523	83.3333		-0.230747	25		0.0196136	33.3333		0.0310371	50
HA_29	G4	C4-CD8	-0.296967	5.55556		-0.109186	11.1111		-0.215175	38.8889		-0.130207	11.1111		-0.108155	27.7778
HA_3	G3	C4-CD8	-0.230842	2.94118		0.0371776	58.8235		-0.123639	35.2941		-0.0235479	35.2941		-0.0291149	29.4118
HA_30	G3	C4-CD8	-0.115888	21.4286		0.0201817	53.5714		0.00179405	53.5714		-0.0568143	17.8571		-0.0610709	28.5714
HA_31	G3	C4-CD8	-0.223985	0		-0.0982556	19.3548		0.118556	61.2903		0.0903195	25.8065		-0.0475395	38.7097
HA_32	G3	C4-CD8	-0.107767	35.2941		-0.00822395	47.0588		-0.108835	47.0588		-0.0926689	17.6471		-0.0703139	35.2941
HA_33	G4	C4-CD8	-0.13034	20		0.115021	88.5714		-0.31738	17.1429		-0.0766045	20		-0.0875334	20
HA_34	G4	C4-CD8	0.0324028	50		0.0348382	50		-0.485433	0		-0.229813	0		0.074568	50
HA_35	G3	C4-CD8	0.00119093	62.5		0.103261	75		0.0157405	37.5		0.17943	62.5		0.0453461	50
HA_36	G3	C4-CD8	-0.241872	7.56972		0.0770171	75.6972		-0.201585	16.3347		-0.0500138	25.498		0.013626	51.3944
HA_37	G2	C4-CD8	-0.12461	15.9375		0.0909702	82.1875		-0.353799	7.1875		-0.0428703	22.1875		-0.0014052	44.375
HA_38	G2	C4-CD8	-0.134886	19.7133		0.166882	95.6989		-0.344999	10.0358		-0.092158	18.2796		0.0122888	48.0287
HA_39	G2	C4-CD8	-0.075122	28.4091		0.109151	92.0455		-0.273344	11.3636		-0.0234124	22.7273		0.0629029	64.7727
HA_40	G1	C4-CD8	-0.0855859	26.1538		0.123281	90.7692		-0.326311	13.0769		-0.0133576	27.6923		0.0140131	46.1538
HA_41	G2	C4-CD8	-0.0131206	44.8718		0.139103	92.3077		-0.36301	7.69231		-0.0837536	17.9487		-0.00435283	44.2308
HA_42	G0	C4-CD8	-0.113585	23.2558		0.164137	100		-0.260656	16.2791		-0.0361318	27.907		0.0474033	55.814
HA_43	G0	C4-CD8	-0.0949388	17.7083		0.0423136	70.8333		-0.298361	20.8333		-0.0973672	15.625		-0.0342809	37.5
HA_44	G4	C4-CD8	-0.0790061	28.5714		0.0521325	71.4286		0.00391021	42.8571		-0.158358	14.2857		0.161133	85.7143
HA_48	G2	C4-CD8	-0.114841	21.0526		0.0735106	81.5789		-0.293979	18.4211		0.141529	39.4737		-0.0602754	28.9474
HA_6	G3	C4-CD8	-0.277905	0		0.0505377	69.8113		-0.415621	5.66038		0.0349693	32.0755		-0.0446541	28.3019
HA_7	G0	C4-CD8	-0.092848	28.7066		0.125875	87.6972		-0.354086	13.2492		0.00947117	23.6593		0.0801294	61.8297
HA_9	G3	C4-CD8	-0.0281103	27.2727		0.0606826	90.9091		-0.225401	36.3636		0.0478658	36.3636		-0.0461735	45.4545
HA_1	G2	C5-CD8	0.117816	73.3333		-0.029227	46.6667		-0.147267	26.6667		-0.0460562	20		0.0549977	53.3333
HA_10	G2	C5-CD8	0.26125	89.2308		0.117095	90.7692		-0.235709	23.0769		-0.103876	15.3846		0.0854058	64.6154
HA_11	G1	C5-CD8	0.142048	75		0.110749	90.625		-0.353714	21.875		0.0180966	25		0.0843994	71.875
HA_12	G0	C5-CD8	0.144921	70		0.0799937	78.8889		-0.410206	7.77778		-0.0569537	17.7778		0.0569572	66.6667
HA_14	G1	C5-CD8	0.157074	80		0.0674066	75		-0.00336552	30		0.0029315	30		-0.00902642	40
HA_16	G1	C5-CD8	0.101174	68.8312		0.0561678	67.5325		-0.404284	10.3896		-0.0837045	15.5844		0.0148413	42.8571
HA_18	G3	C5-CD8	0.275578	91.7293		0.0853918	75.9398		-0.155624	33.8346		-0.0687736	21.0526		-0.00833787	45.8647
HA_2	G3	C5-CD8	0.138237	61.6667		-0.0640414	28.3333		-0.150279	26.6667		-0.167455	11.6667		-0.0615013	26.6667
HA_20	G2	C5-CD8	0.136575	66.6667		-0.0571559	31.5315		-0.0123524	50.4505		-0.149248	9.90991		-0.0103333	44.1441
HA_21	G2	C5-CD8	0.232856	78.5388		0.0834556	77.8539		-0.179298	26.484		-0.089746	17.5799		0.0212675	51.5982
HA_25	G4	C5-CD8	0.0735933	64.6018		-0.0720423	27.4336		-0.40838	17.2566		-0.0949048	9.73451		-0.122266	19.469
HA_26	G2	C5-CD8	0.230754	86.8766		0.139512	89.5013		-0.354886	12.8609		-0.0635703	18.6352		0.036446	56.6929
HA_27	G3	C5-CD8	0.368146	95.082		0.11613	87.4317		-0.0961803	37.1585		-0.00250221	27.3224		0.054111	55.7377
HA_28	G3	C5-CD8	0.137966	82.6087		0.0468701	60.8696		-0.265274	26.087		-0.0868207	13.0435		-0.0619872	30.4348
HA_29	G4	C5-CD8	0.0167192	52.1739		-0.13613	4.34783		-0.249941	21.7391		-0.0971971	13.0435		-0.201905	4.34783
HA_3	G3	C5-CD8	0.304909	85.7143		0.0737935	75.7143		-0.238953	24.2857		-0.115322	15.7143		-4.69416e-05	48.5714
HA_30	G3	C5-CD8	0.137139	79.5455		0.0286618	68.1818		-0.000712158	40.9091		-0.0884166	11.3636		-0.0305909	40.9091
HA_31	G3	C5-CD8	0.112053	76.7442		-0.0577995	27.907		0.0222425	46.5116		-0.128844	11.6279		-0.0564432	41.8605
HA_32	G3	C5-CD8	0.0520798	52		0.021104	54		-0.333493	14		-0.0394752	20		-0.0159361	42
HA_33	G4	C5-CD8	0.173164	74.4681		0.106944	76.5957		-0.311757	21.2766		-0.0713169	18.0851		0.0682351	61.7021
HA_34	G4	C5-CD8	0.444245	80		-0.0549266	40		-0.291731	20		-0.22785	0		0.000642901	60
HA_35	G3	C5-CD8	0.294395	90		0.122562	86.6667		-0.0819763	26.6667		-0.0327887	23.3333		0.0169868	53.3333
HA_36	G3	C5-CD8	0.0671282	54.5455		0.0886633	80.8081		-0.174585	26.2626		-0.0307726	25.2525		0.087421	62.6263
HA_37	G2	C5-CD8	0.158867	82.1739		0.0860733	80		-0.251449	21.3043		0.009247	28.6957		0.0627342	62.6087
HA_38	G2	C5-CD8	0.278646	86.8132		0.15403	93.4066		-0.323862	15.9341		-0.0314795	23.6264		0.0505904	58.7912
HA_39	G2	C5-CD8	0.335296	86.5613		0.106547	82.2134		-0.128571	36.3636		-0.0066857	28.0632		0.0876894	71.1462
HA_40	G1	C5-CD8	0.31755	86.8263		0.140768	92.2156		-0.31384	17.3653		0.0146921	27.5449		0.0056763	51.497
HA_41	G2	C5-CD8	0.352608	97.8166		0.14643	89.9563		-0.371177	11.3537		-0.0782375	17.4672		-0.00828382	42.7948
HA_42	G0	C5-CD8	0.187788	80.8511		0.151514	89.3617		-0.271987	21.2766		0.0445826	34.0426		0.115827	78.7234
HA_43	G0	C5-CD8	0.190304	89.5238		0.0627911	73.3333		-0.335692	17.1429		-0.0065571	23.8095		-0.00554023	47.619
HA_44	G4	C5-CD8	0.189075	80		0.0142455	55		-0.113528	35		-0.175501	8.33333		-0.0455981	36.6667
HA_48	G2	C5-CD8	0.403633	88.7097		0.0733736	74.1935		-0.2535	20.9677		-0.0591173	22.5806		0.0397907	62.9032
HA_6	G3	C5-CD8	0.110172	75		0.0697361	65.4762		-0.389524	10.7143		-0.00970439	25		-0.083006	21.4286
HA_7	G0	C5-CD8	0.0949441	68.9189		0.152446	86.9369		-0.326569	14.8649		0.0421915	24.7748		0.131685	73.4234
HA_9	G3	C5-CD8	0.275453	93.5484		0.117853	80.6452		-0.512894	0		-0.0298076	16.129		-0.0259158	41.9355
HA_1	G2	C3-CD4	-0.433251	0		-0.0419414	33.3333		0.494459	77.7778		-0.233439	0		0.469197	100
HA_10	G2	C3-CD4	-0.337375	0		0.0669447	68.3544		0.444231	68.3544		0.00146401	26.5823		0.585005	91.1392
HA_11	G1	C3-CD4	-0.291693	4.7619		0.0218342	57.1429		0.280964	61.9048		0.0905056	38.0952		0.695175	95.2381
HA_12	G0	C3-CD4	-0.337531	0		-0.0100633	52.1739		0.00205883	43.4783		-0.169838	4.34783		0.794394	91.3043
HA_14	G1	C3-CD4	-0.334677	0		-0.0125938	42.8571		0.313315	57.1429		-0.00829596	35.7143		0.410853	85.7143
HA_16	G1	C3-CD4	-0.412579	0		0.11319	68.8525		0.157529	52.459		0.00333666	24.5902		1.06033	98.3607
HA_18	G3	C3-CD4	-0.356328	1.14943		0.0622856	63.2184		0.624168	77.0115		-0.0584364	19.5402		0.6309	97.7011
HA_2	G3	C3-CD4	-0.41061	4.60251		-0.0839305	27.6151		0.576416	81.1715		-0.0918197	18.8285		0.441385	92.0502
HA_20	G2	C3-CD4	-0.40946	0		-0.104519	19.6532		0.316102	60.6936		-0.112305	12.7168		0.462029	90.7514
HA_21	G2	C3-CD4	-0.373962	0.310559		0.0285039	53.1056		0.435686	73.2919		-0.0542937	21.7391		0.621276	96.5839
HA_25	G4	C3-CD4	-0.384171	0.854701		-0.0897083	26.4957		0.40574	65.812		-0.086	12.8205		0.507526	87.1795
HA_26	G2	C3-CD4	-0.329443	0		0.051201	60.8696		0.532713	79.7101		-0.0759192	21.7391		0.585816	94.2029
HA_27	G3	C3-CD4	-0.336715	0.503778		0.215984	86.6499		0.751602	85.3904		0.063915	34.7607		0.951331	99.2443
HA_28	G3	C3-CD4	-0.335377	0		0.0340381	55.8824		0.496107	78.4314		0.0467179	30.3922		0.499211	95.098
HA_29	G4	C3-CD4	-0.394702	0		-0.131804	14.5631		0.517968	74.7573		-0.131317	8.73786		0.257621	77.6699
HA_3	G3	C3-CD4	-0.386241	0		0.0811826	63.3094		0.504485	76.259		-0.0401857	30.9353		0.670875	97.1223
HA_30	G3	C3-CD4	-0.396617	0		-0.0443665	35.4286		1.04437	89.1429		-0.0964515	11.4286		0.543523	95.4286
HA_31	G3	C3-CD4	-0.396224	0		-0.112028	15.2941		0.485753	68.8235		-0.0582866	14.7059		0.352592	82.3529
HA_32	G3	C3-CD4	-0.409104	0		0.0406005	55.9211		0.578091	78.2895		-0.0412087	23.6842		0.824258	96.7105
HA_33	G4	C3-CD4	-0.393721	2.5641		0.169678	87.1795		0.440061	76.9231		0.0911778	41.0256		0.963877	97.4359
HA_34	G4	C3-CD4	-0.20276	0		0.0863647	100		0.551543	100		-0.217852	0		0.350465	100
HA_35	G3	C3-CD4	-0.323987	1.35135		0.133754	77.4775		0.709864	84.2342		0.000112522	28.8288		0.828815	97.7477
HA_36	G3	C3-CD4	-0.444228	0		0.0933189	67.8571		0.184187	60.7143		0.0696155	39.2857		0.828326	96.4286
HA_37	G2	C3-CD4	-0.389658	0		0.0579538	63.8889		0.313926	61.1111		-0.0616977	25		0.788379	100
HA_38	G2	C3-CD4	-0.34217	0.943396		0.194507	87.7358		0.504811	66.9811		-0.020442	30.1887		0.914502	100
HA_39	G2	C3-CD4	-0.509197	0		0.0633868	52.1739		0.118662	56.5217		0.0401989	21.7391		0.906444	91.3043
HA_40	G1	C3-CD4	-0.388806	4.7619		0.0686408	71.4286		0.352353	61.9048		-0.169895	4.7619		0.695106	100
HA_41	G2	C3-CD4	-0.493653	0		-0.0263467	38.7097		0.396653	67.7419		0.0708586	32.2581		0.788047	93.5484
HA_42	G0	C3-CD4	-0.395746	0		0.148607	73.6842		0.38206	63.1579		-0.113424	15.7895		0.880246	94.7368
HA_43	G0	C3-CD4	-0.277206	0		0.0179714	63.6364		0.23201	45.4545		-0.171786	9.09091		0.536487	100
HA_44	G4	C3-CD4	-0.369431	0		0.136687	77.907		0.561634	81.3953		0.028556	26.7442		0.860277	98.8372
HA_48	G2	C3-CD4	-0.518539	0		0.0407896	66.6667		0.312093	66.6667		0.021872	20		0.867141	100
HA_6	G3	C3-CD4	-0.437822	0		0.0769733	55.4217		0.255835	60.241		-0.00965459	25.3012		0.691567	97.5904
HA_7	G0	C3-CD4	-0.338692	1.33333		0.058025	62.6667		0.132372	54.6667		-0.00348924	25.3333		0.785695	100
HA_9	G3	C3-CD4	-0.318961	2.85714		0.1037	72.8571		0.645462	87.1429		0.0032071	32.8571		0.665826	97.1429
HA_1	G2	Cycling T	-0.179339	25		-0.0370037	25		-0.0270171	41.6667		1.43985	91.6667		0.0355756	58.3333
HA_10	G2	Cycling T	0.0960171	52.6316		0.0716895	78.9474		-0.0296906	34.2105		2.77977	94.7368		0.00510849	47.3684
HA_11	G1	Cycling T	-0.121819	40.9091		0.0295306	59.0909		-0.410341	9.09091		2.34061	100		-0.0123598	31.8182
HA_12	G0	Cycling T	0.153656	72.5		0.103542	77.5		-0.366909	10		2.41252	100		-0.0242703	32.5
HA_14	G1	Cycling T	-0.0823365	33.3333		0.131753	77.7778		-0.243489	16.6667		2.29766	100		0.122798	77.7778
HA_16	G1	Cycling T	-0.0515395	33.3333		0.12497	84.6154		-0.294233	15.3846		2.30726	100		0.0554491	53.8462
HA_18	G3	Cycling T	0.0231149	54.321		0.170638	90.1235		-0.104173	35.8025		2.5283	100		0.178072	58.0247
HA_2	G3	Cycling T	-0.0411839	33.871		0.049623	59.6774		-0.124364	27.4194		1.93028	98.3871		0.101914	46.7742
HA_20	G2	Cycling T	-0.0580603	32.0988		0.0476737	65.4321		-0.184349	22.2222		2.32376	97.5309		0.0322735	49.3827
HA_21	G2	Cycling T	0.0991155	58.871		0.177656	91.129		-0.286869	15.3226		2.48111	99.1935		0.0776638	54.0323
HA_25	G4	Cycling T	-0.113372	18.9189		0.0695328	59.4595		-0.261887	18.9189		2.32118	97.2973		0.0768198	56.7568
HA_26	G2	Cycling T	0.148323	76.9231		0.13456	83.7607		-0.324681	14.5299		2.34083	96.5812		-0.026933	41.8803
HA_27	G3	Cycling T	0.0903752	55		0.335993	98.75		0.0606673	45		3.3354	98.75		0.345316	78.75
HA_28	G3	Cycling T	-0.229141	5.78512		0.166935	84.2975		-0.144369	19.0083		2.24933	99.1736		0.165324	72.7273
HA_29	G4	Cycling T	-0.614458	0		-0.0961533	4.23729		-0.0871285	38.9831		2.09793	99.1525		-0.191811	1.69492
HA_3	G3	Cycling T	-0.188946	14.2857		0.18327	89.2857		0.0509881	35.7143		2.49333	92.8571		0.176011	67.8571
HA_30	G3	Cycling T	-0.201575	12.1739		0.139552	85.2174		-0.0246757	33.913		2.09364	95.6522		0.0915756	62.6087
HA_31	G3	Cycling T	-0.632426	5		-0.0264234	28.3333		-0.0888998	41.6667		2.95358	100		-0.148006	8.33333
HA_32	G3	Cycling T	-0.186951	11.3636		0.305733	97.7273		0.0043088	34.0909		2.65957	100		0.517055	93.1818
HA_33	G4	Cycling T	-0.101417	28.5714		0.220424	95.2381		-0.133716	33.3333		3.14737	100		0.0539722	71.4286
HA_34	G4	Cycling T	-0.349666	6.12245		-0.0846927	30.6122		-0.125232	34.6939		0.893766	46.9388		0.128645	59.1837
HA_35	G3	Cycling T	-0.0914187	40		0.159609	90		0.46082	65		2.43421	100		0.482638	70
HA_36	G3	Cycling T	-0.117617	24.2857		0.152791	84.2857		-0.219837	12.8571		2.58835	98.5714		0.10008	67.1429
HA_37	G2	Cycling T	-0.173429	29.4118		0.0274808	58.8235		-0.319942	8.82353		2.30558	95.5882		-0.0231632	45.5882
HA_38	G2	Cycling T	0.0596342	54.0541		0.182213	94.5946		-0.390814	8.10811		2.8596	100		0.0158045	40.5405
HA_39	G2	Cycling T	0.158611	62.037		0.0986946	75.9259		-0.265035	18.5185		2.75852	99.0741		0.0576074	58.3333
HA_40	G1	Cycling T	0.0132534	50		0.200012	96.4286		-0.333122	7.14286		2.73501	96.4286		0.0450867	57.1429
HA_41	G2	Cycling T	0.0560289	50.7937		0.129492	82.5397		-0.353233	14.2857		2.48786	90.4762		-0.00551549	44.4444
HA_42	G0	Cycling T	-0.057288	26.9231		0.201711	100		-0.180041	19.2308		2.81865	100		0.170192	73.0769
HA_43	G0	Cycling T	-0.153767	29.0323		0.14041	90.3226		-0.266143	12.9032		2.94289	100		0.106172	64.5161
HA_44	G4	Cycling T	-0.130053	16.6667		0.225646	92.4242		0.0167541	30.303		2.51006	98.4848		0.195603	77.2727
HA_48	G2	Cycling T	0.591938	90.9091		0.162827	90.9091		-0.175138	27.2727		2.90252	100		0.0357584	54.5455
HA_6	G3	Cycling T	-0.0435173	39.5062		0.229219	90.1235		-0.254921	20.9877		2.69072	98.7654		0.0526677	50.6173
HA_7	G0	Cycling T	0.140429	56.0606		0.139064	84.8485		-0.297597	21.2121		3.13358	98.4848		0.0763178	62.1212
HA_9	G3	Cycling T	0.169704	81.9444		0.0899278	76.3889		-0.277069	19.4444		1.95997	91.6667		-0.012636	43.0556

## Sheet: Fig.3f
Fig.3f
Cluster	Group	Sample	Cell_proportion_Sample (%)
C2-cycling T	G0	HA_12	28.21
C2-cycling T	G0	HA_42	41.18
C2-cycling T	G0	HA_43	27.27
C2-cycling T	G0	HA_7	18.33
C2-cycling T	G1	HA_14	25
C2-cycling T	G1	HA_16	22.22
C2-cycling T	G1	HA_40	20.83
C2-cycling T	G1	HA_11	0
C2-cycling T	G2	HA_1	42.86
C2-cycling T	G2	HA_10	30.3
C2-cycling T	G2	HA_20	20.83
C2-cycling T	G2	HA_21	31.3
C2-cycling T	G2	HA_26	17.31
C2-cycling T	G2	HA_37	16.67
C2-cycling T	G2	HA_38	8.33
C2-cycling T	G2	HA_39	14.56
C2-cycling T	G2	HA_41	22.45
C2-cycling T	G2	HA_48	30
C2-cycling T	G3	HA_18	29.49
C2-cycling T	G3	HA_2	32
C2-cycling T	G3	HA_27	39.44
C2-cycling T	G3	HA_28	24.24
C2-cycling T	G3	HA_3	44.44
C2-cycling T	G3	HA_30	36.36
C2-cycling T	G3	HA_31	33.33
C2-cycling T	G3	HA_32	62.96
C2-cycling T	G3	HA_35	35
C2-cycling T	G3	HA_36	27.27
C2-cycling T	G3	HA_6	41.43
C2-cycling T	G3	HA_9	16.39
C3-cycling T	G0	HA_12	10.26
C3-cycling T	G0	HA_42	17.65
C3-cycling T	G0	HA_43	18.18
C3-cycling T	G0	HA_7	15
C3-cycling T	G1	HA_14	25
C3-cycling T	G1	HA_16	14.81
C3-cycling T	G1	HA_40	12.5
C3-cycling T	G1	HA_11	55.56
C3-cycling T	G2	HA_10	12.12
C3-cycling T	G2	HA_20	14.58
C3-cycling T	G2	HA_21	15.65
C3-cycling T	G2	HA_26	27.88
C3-cycling T	G2	HA_37	16.67
C3-cycling T	G2	HA_38	27.78
C3-cycling T	G2	HA_39	18.45
C3-cycling T	G2	HA_41	14.29
C3-cycling T	G2	HA_48	20
C3-cycling T	G2	HA_1	0
C3-cycling T	G3	HA_18	24.36
C3-cycling T	G3	HA_2	20
C3-cycling T	G3	HA_27	23.94
C3-cycling T	G3	HA_3	7.41
C3-cycling T	G3	HA_30	15.91
C3-cycling T	G3	HA_32	3.7
C3-cycling T	G3	HA_35	10
C3-cycling T	G3	HA_36	6.82
C3-cycling T	G3	HA_6	18.57
C3-cycling T	G3	HA_9	4.92
C3-cycling T	G3	HA_28	0
C3-cycling T	G3	HA_31	0
C1-cycling T	G0	HA_12	61.54
C1-cycling T	G0	HA_42	41.18
C1-cycling T	G0	HA_43	54.55
C1-cycling T	G0	HA_7	66.67
C1-cycling T	G1	HA_14	50
C1-cycling T	G1	HA_16	62.96
C1-cycling T	G1	HA_40	66.67
C1-cycling T	G1	HA_11	44.44
C1-cycling T	G2	HA_1	57.14
C1-cycling T	G2	HA_10	57.58
C1-cycling T	G2	HA_20	64.58
C1-cycling T	G2	HA_21	53.04
C1-cycling T	G2	HA_26	54.81
C1-cycling T	G2	HA_37	66.67
C1-cycling T	G2	HA_38	63.89
C1-cycling T	G2	HA_39	66.99
C1-cycling T	G2	HA_41	63.27
C1-cycling T	G2	HA_48	50
C1-cycling T	G3	HA_18	46.15
C1-cycling T	G3	HA_2	48
C1-cycling T	G3	HA_27	36.62
C1-cycling T	G3	HA_28	75.76
C1-cycling T	G3	HA_3	48.15
C1-cycling T	G3	HA_30	47.73
C1-cycling T	G3	HA_31	66.67
C1-cycling T	G3	HA_32	33.33
C1-cycling T	G3	HA_35	55
C1-cycling T	G3	HA_36	65.91
C1-cycling T	G3	HA_6	40
C1-cycling T	G3	HA_9	78.69

## Sheet: Fig.4a
Fig.4a
Cluster	Group	Sample	Cell_proportion_Sample (%)
C1-Mono	G3	HA_18	49.18
C1-Mono	G3	HA_2	52.58
C1-Mono	G3	HA_27	19.66
C1-Mono	G3	HA_28	22.37
C1-Mono	G3	HA_3	21.14
C1-Mono	G3	HA_30	40.08
C1-Mono	G3	HA_31	33.62
C1-Mono	G3	HA_32	36.34
C1-Mono	G3	HA_35	31.75
C1-Mono	G3	HA_36	18.66
C1-Mono	G3	HA_6	29.95
C1-Mono	G3	HA_9	28.47
C1-Mono	G4	HA_25	35.93
C1-Mono	G4	HA_29	27.87
C1-Mono	G4	HA_33	41.41
C1-Mono	G4	HA_34	20.2
C1-Mono	G4	HA_44	42.51
C3-DC	G3	HA_18	0.74
C3-DC	G3	HA_2	0.84
C3-DC	G3	HA_27	3.81
C3-DC	G3	HA_28	4.14
C3-DC	G3	HA_3	0.21
C3-DC	G3	HA_30	4.69
C3-DC	G3	HA_31	4.64
C3-DC	G3	HA_32	1.45
C3-DC	G3	HA_35	0.43
C3-DC	G3	HA_36	4.23
C3-DC	G3	HA_6	1.24
C3-DC	G3	HA_9	0.57
C3-DC	G4	HA_25	0.57
C3-DC	G4	HA_29	3.28
C3-DC	G4	HA_33	0.17
C3-DC	G4	HA_44	1.4
C3-DC	G4	HA_34	0
Mast	G3	HA_18	0.08
Mast	G3	HA_2	0.07
Mast	G3	HA_27	5.5
Mast	G3	HA_28	0.04
Mast	G3	HA_3	0.12
Mast	G3	HA_30	0.02
Mast	G3	HA_31	5.8
Mast	G3	HA_32	0.19
Mast	G3	HA_35	2.5
Mast	G3	HA_36	0.75
Mast	G3	HA_6	0.62
Mast	G3	HA_9	0.28
Mast	G4	HA_25	0.15
Mast	G4	HA_29	26.89
Mast	G4	HA_34	0.48
Mast	G4	HA_44	0.17
Mast	G4	HA_33	0
C4-DC	G3	HA_18	0.12
C4-DC	G3	HA_2	0.99
C4-DC	G3	HA_27	1.69
C4-DC	G3	HA_28	0.2
C4-DC	G3	HA_3	0.46
C4-DC	G3	HA_30	1.14
C4-DC	G3	HA_31	1.45
C4-DC	G3	HA_32	0.61
C4-DC	G3	HA_35	0.35
C4-DC	G3	HA_36	0.26
C4-DC	G3	HA_6	6.54
C4-DC	G3	HA_9	0.97
C4-DC	G4	HA_25	0.09
C4-DC	G4	HA_29	0.33
C4-DC	G4	HA_33	0.5
C4-DC	G4	HA_34	0.1
C4-DC	G4	HA_44	0.33
C1-Macro	G3	HA_18	24.51
C1-Macro	G3	HA_2	17.95
C1-Macro	G3	HA_27	11.42
C1-Macro	G3	HA_28	25.26
C1-Macro	G3	HA_3	8.11
C1-Macro	G3	HA_30	21.84
C1-Macro	G3	HA_31	28.99
C1-Macro	G3	HA_32	16.83
C1-Macro	G3	HA_35	10.01
C1-Macro	G3	HA_36	17.01
C1-Macro	G3	HA_6	16.43
C1-Macro	G3	HA_9	16.48
C1-Macro	G4	HA_25	21.53
C1-Macro	G4	HA_29	20
C1-Macro	G4	HA_33	16.68
C1-Macro	G4	HA_34	12.91
C1-Macro	G4	HA_44	14.24
C2-Macro	G3	HA_18	9.84
C2-Macro	G3	HA_2	7.76
C2-Macro	G3	HA_27	5.71
C2-Macro	G3	HA_28	11.92
C2-Macro	G3	HA_3	3.81
C2-Macro	G3	HA_30	9.72
C2-Macro	G3	HA_31	4.93
C2-Macro	G3	HA_32	11.34
C2-Macro	G3	HA_35	4.66
C2-Macro	G3	HA_36	16.04
C2-Macro	G3	HA_6	11.84
C2-Macro	G3	HA_9	12.16
C2-Macro	G4	HA_25	8.17
C2-Macro	G4	HA_29	2.3
C2-Macro	G4	HA_33	9.62
C2-Macro	G4	HA_34	13.86
C2-Macro	G4	HA_44	8.12
C1-DC	G3	HA_18	0.61
C1-DC	G3	HA_2	1.96
C1-DC	G3	HA_27	12.26
C1-DC	G3	HA_28	3.27
C1-DC	G3	HA_3	1.03
C1-DC	G3	HA_30	5.72
C1-DC	G3	HA_31	0.87
C1-DC	G3	HA_32	3.4
C1-DC	G3	HA_35	2.93
C1-DC	G3	HA_36	12.18
C1-DC	G3	HA_6	8.83
C1-DC	G3	HA_9	1.36
C1-DC	G4	HA_25	1.12
C1-DC	G4	HA_29	3.28
C1-DC	G4	HA_33	0.39
C1-DC	G4	HA_34	0.14
C1-DC	G4	HA_44	4.68
C2-DC	G3	HA_18	3.77
C2-DC	G3	HA_2	5.33
C2-DC	G3	HA_27	13.11
C2-DC	G3	HA_28	4.14
C2-DC	G3	HA_3	2.57
C2-DC	G3	HA_30	10.88
C2-DC	G3	HA_31	5.22
C2-DC	G3	HA_32	5.84
C2-DC	G3	HA_35	2.76
C2-DC	G3	HA_36	10.67
C2-DC	G3	HA_6	6.18
C2-DC	G3	HA_9	2.44
C2-DC	G4	HA_25	2.88
C2-DC	G4	HA_29	2.62
C2-DC	G4	HA_33	2.5
C2-DC	G4	HA_34	0.76
C2-DC	G4	HA_44	4.95
Neutrophil	G3	HA_18	1.52
Neutrophil	G3	HA_2	3.72
Neutrophil	G3	HA_27	5.5
Neutrophil	G3	HA_28	0.85
Neutrophil	G3	HA_3	54.12
Neutrophil	G3	HA_30	0.62
Neutrophil	G3	HA_31	0.58
Neutrophil	G3	HA_32	1.79
Neutrophil	G3	HA_35	8.28
Neutrophil	G3	HA_36	2.33
Neutrophil	G3	HA_6	3
Neutrophil	G3	HA_9	20.4
Neutrophil	G4	HA_25	17.77
Neutrophil	G4	HA_29	0.66
Neutrophil	G4	HA_33	19.12
Neutrophil	G4	HA_34	44.16
Neutrophil	G4	HA_44	3.44
C3-Macro	G3	HA_18	8.11
C3-Macro	G3	HA_2	7.24
C3-Macro	G3	HA_27	5.5
C3-Macro	G3	HA_28	19.95
C3-Macro	G3	HA_3	5.13
C3-Macro	G3	HA_30	4.38
C3-Macro	G3	HA_31	6.67
C3-Macro	G3	HA_32	19.92
C3-Macro	G3	HA_35	4.66
C3-Macro	G3	HA_36	16.48
C3-Macro	G3	HA_6	3.8
C3-Macro	G3	HA_9	12.84
C3-Macro	G4	HA_25	9.81
C3-Macro	G4	HA_29	1.97
C3-Macro	G4	HA_33	6
C3-Macro	G4	HA_34	2.81
C3-Macro	G4	HA_44	12.4
C2-Mono	G3	HA_18	1.52
C2-Mono	G3	HA_2	1.56
C2-Mono	G3	HA_27	15.86
C2-Mono	G3	HA_28	7.87
C2-Mono	G3	HA_3	3.31
C2-Mono	G3	HA_30	0.9
C2-Mono	G3	HA_31	7.25
C2-Mono	G3	HA_32	2.29
C2-Mono	G3	HA_35	31.67
C2-Mono	G3	HA_36	1.4
C2-Mono	G3	HA_6	11.57
C2-Mono	G3	HA_9	4.03
C2-Mono	G4	HA_25	1.98
C2-Mono	G4	HA_29	10.82
C2-Mono	G4	HA_33	3.61
C2-Mono	G4	HA_34	4.57
C2-Mono	G4	HA_44	7.75

## Sheet: Fig.4b
Fig.4b
			Myeloid_Antigen-presenting Function		Myeloid_Pro-angiogenic Function		Myeloid_Proliferative Function
Sample	Group	Cluster	Average_expression		Average_expression		Average_expression
HA_18	G3	C1-Mono	-0.19605		0.0913797		-0.0765888
HA_2	G3	C1-Mono	-0.391103		0.127282		-0.194755
HA_25	G4	C1-Mono	-0.343185		0.132263		-0.129055
HA_27	G3	C1-Mono	0.0575156		0.124643		-0.0701023
HA_28	G3	C1-Mono	-0.19358		-0.00676174		-0.0189213
HA_29	G4	C1-Mono	-0.340025		0.116173		-0.147921
HA_3	G3	C1-Mono	-0.336608		0.0659988		-0.126339
HA_30	G3	C1-Mono	0.00840136		0.00529441		-0.0771166
HA_31	G3	C1-Mono	-0.155768		0.152049		-0.0589788
HA_32	G3	C1-Mono	-0.157979		0.275192		-0.109611
HA_33	G4	C1-Mono	-0.378968		0.152415		-0.124189
HA_34	G4	C1-Mono	-0.628912		0.0664075		-0.152121
HA_35	G3	C1-Mono	-0.158386		0.22316		-0.133136
HA_36	G3	C1-Mono	-0.183516		0.00543694		0.192387
HA_44	G4	C1-Mono	-0.249837		0.182063		-0.15145
HA_6	G3	C1-Mono	-0.253827		0.264554		-0.193138
HA_9	G3	C1-Mono	-0.0801094		0.166657		-0.149679
HA_18	G3	C3-DC	-0.224558		0.201008		3.54655
HA_2	G3	C3-DC	-0.379819		0.235864		2.71979
HA_25	G4	C3-DC	-0.19042		0.203656		3.165
HA_27	G3	C3-DC	0.876398		0.203878		3.25878
HA_28	G3	C3-DC	-0.438702		0.130313		3.12473
HA_29	G4	C3-DC	-1.03594		0.342913		2.69934
HA_3	G3	C3-DC	0.164692		0.0982181		2.63181
HA_30	G3	C3-DC	0.108051		0.0851159		2.75863
HA_31	G3	C3-DC	0.207269		0.214766		3.54631
HA_32	G3	C3-DC	0.375321		0.186408		2.58869
HA_33	G4	C3-DC	0.252614		0.128808		2.06327
HA_35	G3	C3-DC	0.600421		0.239702		2.9648
HA_36	G3	C3-DC	0.468108		0.00854393		2.56629
HA_44	G4	C3-DC	-0.15551		0.32074		3.20286
HA_6	G3	C3-DC	-0.229404		0.297434		3.09474
HA_9	G3	C3-DC	0.150895		0.227238		2.42207
HA_18	G3	Mast	-0.960239		-0.0466905		1.46241
HA_2	G3	Mast	-1.1819		-0.20737		-0.424827
HA_25	G4	Mast	-1.23701		0.116887		-0.309234
HA_27	G3	Mast	-1.36289		0.28546		0.574514
HA_28	G3	Mast	-0.287322		-0.179007		-0.260523
HA_29	G4	Mast	-1.41625		0.542064		2.22819
HA_3	G3	Mast	-1.4511		-0.0827892		-0.34775
HA_30	G3	Mast	0.374002		-0.47084		-0.319657
HA_31	G3	Mast	-1.07265		3.72526e-06		2.8005
HA_32	G3	Mast	-0.671666		-0.0147065		-0.114137
HA_34	G4	Mast	-1.23944		-0.0496841		-0.218049
HA_35	G3	Mast	-0.905492		-0.003478		0.0878608
HA_36	G3	Mast	-1.24815		-0.246079		-0.120783
HA_44	G4	Mast	-0.955468		0.304696		1.25535
HA_6	G3	Mast	-1.33634		0.0306456		-0.0235313
HA_9	G3	Mast	-0.619737		0.00599403		-0.213392
HA_18	G3	C4-DC	-0.0764519		-0.215435		0.117003
HA_2	G3	C4-DC	1.69416		-0.146672		0.0264943
HA_25	G4	C4-DC	0.854251		-0.21701		0.0020836
HA_27	G3	C4-DC	1.51219		-0.0744183		0.360518
HA_28	G3	C4-DC	1.64077		-0.214085		0.130259
HA_29	G4	C4-DC	2.79847		-0.294826		0.264213
HA_3	G3	C4-DC	1.5344		-0.123252		0.0296228
HA_30	G3	C4-DC	2.17662		-0.19838		0.182817
HA_31	G3	C4-DC	1.80603		-0.123828		-0.0250411
HA_32	G3	C4-DC	1.98391		-0.0981892		0.367466
HA_33	G4	C4-DC	1.54715		-0.174813		0.167169
HA_34	G4	C4-DC	-1.49441		-0.205238		-0.300722
HA_35	G3	C4-DC	0.486182		-0.0669618		-0.150821
HA_36	G3	C4-DC	1.48414		-0.171379		0.664663
HA_44	G4	C4-DC	1.87015		-0.133391		0.192016
HA_6	G3	C4-DC	1.5518		-0.0636928		-0.00659275
HA_9	G3	C4-DC	1.54424		-0.184332		0.0611079
HA_18	G3	C1-Macro	-0.13705		0.0146467		-0.00134269
HA_2	G3	C1-Macro	-0.473724		0.106279		-0.133589
HA_25	G4	C1-Macro	-0.460567		0.0726382		-0.0575763
HA_27	G3	C1-Macro	0.334684		0.159581		-0.0468293
HA_28	G3	C1-Macro	-0.390427		-0.011714		0.00874771
HA_29	G4	C1-Macro	-0.371569		0.0787584		-0.256226
HA_3	G3	C1-Macro	-0.336821		0.0186779		-0.0463229
HA_30	G3	C1-Macro	-0.264567		-0.0321861		-0.00629761
HA_31	G3	C1-Macro	-0.243398		0.153181		0.062899
HA_32	G3	C1-Macro	0.00342743		0.20858		-0.0355412
HA_33	G4	C1-Macro	-0.483189		0.128318		-0.0898948
HA_34	G4	C1-Macro	-0.439675		-0.000269708		-0.12802
HA_35	G3	C1-Macro	-0.0326782		0.147121		-0.0909599
HA_36	G3	C1-Macro	-0.119833		-0.0120827		0.239303
HA_44	G4	C1-Macro	-0.227582		0.181798		-0.10784
HA_6	G3	C1-Macro	-0.336992		0.200181		-0.183072
HA_9	G3	C1-Macro	-0.0335931		0.0587679		-0.114398
HA_18	G3	C2-Macro	0.00397744		-0.030775		-0.0603991
HA_2	G3	C2-Macro	-0.354676		0.131752		-0.133938
HA_25	G4	C2-Macro	-0.245721		0.0807642		-0.0794149
HA_27	G3	C2-Macro	0.213025		0.0547566		-0.0347532
HA_28	G3	C2-Macro	-0.157043		-0.0453594		-0.00299903
HA_29	G4	C2-Macro	-0.115577		0.160915		0.0784632
HA_3	G3	C2-Macro	-0.337649		0.0195902		-0.078984
HA_30	G3	C2-Macro	-0.191858		-0.0627894		-0.111134
HA_31	G3	C2-Macro	0.0713787		-0.0216761		0.268317
HA_32	G3	C2-Macro	0.0962237		0.190529		-0.0669099
HA_33	G4	C2-Macro	-0.431239		0.104087		-0.112653
HA_34	G4	C2-Macro	-0.350904		0.0024116		-0.0915686
HA_35	G3	C2-Macro	-0.0100458		0.154455		-0.0867772
HA_36	G3	C2-Macro	-0.222905		-0.0111837		0.233964
HA_44	G4	C2-Macro	-0.0600351		0.133262		-0.0982294
HA_6	G3	C2-Macro	-0.365946		0.177046		-0.223993
HA_9	G3	C2-Macro	0.227297		0.00541699		-0.0948659
HA_18	G3	C1-DC	0.263428		-0.0488978		-0.142004
HA_2	G3	C1-DC	0.674906		-0.0718309		-0.0321536
HA_25	G4	C1-DC	0.83173		-0.0191411		-0.0261239
HA_27	G3	C1-DC	1.20421		0.0068802		-0.036167
HA_28	G3	C1-DC	1.06789		-0.0757818		-0.0233348
HA_29	G4	C1-DC	1.50675		-0.0276354		0.350424
HA_3	G3	C1-DC	0.735152		-0.0534181		-0.10032
HA_30	G3	C1-DC	1.35991		-0.12778		0.0338808
HA_31	G3	C1-DC	0.150156		-0.153991		0.247579
HA_32	G3	C1-DC	1.16793		0.0278312		0.0472587
HA_33	G4	C1-DC	-0.23155		0.183999		-0.311793
HA_34	G4	C1-DC	-0.0530399		-0.190684		-0.0417236
HA_35	G3	C1-DC	0.557977		-0.0585564		-0.0383829
HA_36	G3	C1-DC	1.00901		-0.132934		0.296355
HA_44	G4	C1-DC	1.18285		0.0421907		-0.000804954
HA_6	G3	C1-DC	0.903567		0.148972		-0.142251
HA_9	G3	C1-DC	1.34615		-0.0698149		0.0144459
HA_18	G3	C2-DC	0.23187		0.0664679		0.0486416
HA_2	G3	C2-DC	0.143984		0.0620886		-0.133338
HA_25	G4	C2-DC	0.269422		0.0584016		-0.0800387
HA_27	G3	C2-DC	0.959918		0.102793		0.110085
HA_28	G3	C2-DC	0.416235		-0.00271602		0.0650019
HA_29	G4	C2-DC	0.795744		0.0305389		0.0841435
HA_3	G3	C2-DC	0.160555		0.0403646		-0.116139
HA_30	G3	C2-DC	0.839903		-0.00706159		0.0430745
HA_31	G3	C2-DC	0.435385		0.0457535		0.019443
HA_32	G3	C2-DC	0.636332		0.157992		-4.84299e-05
HA_33	G4	C2-DC	0.0679733		0.153075		-0.0777958
HA_34	G4	C2-DC	-0.106632		-0.0290019		-0.133398
HA_35	G3	C2-DC	0.443452		0.187558		0.0476191
HA_36	G3	C2-DC	0.64654		-0.05573		0.389532
HA_44	G4	C2-DC	0.50743		0.114018		-0.0808565
HA_6	G3	C2-DC	0.426366		0.210959		-0.0372179
HA_9	G3	C2-DC	0.819334		0.0880998		-0.0426354
HA_18	G3	Neutrophil	-0.623619		0.0119469		-0.334895
HA_2	G3	Neutrophil	-1.14241		-0.0314826		-0.328439
HA_25	G4	Neutrophil	-1.41125		0.0351021		-0.222635
HA_27	G3	Neutrophil	-1.28939		0.0745257		-0.0356136
HA_28	G3	Neutrophil	-0.466022		-0.165049		-0.0684599
HA_29	G4	Neutrophil	-1.2885		-0.215143		-0.332158
HA_3	G3	Neutrophil	-1.42571		-0.0629775		-0.221221
HA_30	G3	Neutrophil	-0.109781		-0.0332473		-0.307426
HA_31	G3	Neutrophil	-1.05979		0.477942		1.33721
HA_32	G3	Neutrophil	-0.612289		0.239588		-0.281488
HA_33	G4	Neutrophil	-1.31142		0.117121		-0.231192
HA_34	G4	Neutrophil	-1.44557		-0.029381		-0.233452
HA_35	G3	Neutrophil	-1.11052		-0.000733122		-0.252964
HA_36	G3	Neutrophil	-0.205501		-0.205065		0.124142
HA_44	G4	Neutrophil	-0.774032		0.00213613		-0.12638
HA_6	G3	Neutrophil	-0.960361		0.088844		-0.283962
HA_9	G3	Neutrophil	-1.2846		0.0886597		-0.203737
HA_18	G3	C3-Macro	-0.082216		0.0153412		0.012432
HA_2	G3	C3-Macro	-0.269863		0.0817194		-0.0668728
HA_25	G4	C3-Macro	-0.356982		0.0745751		-0.0458864
HA_27	G3	C3-Macro	0.528891		0.099166		0.0381476
HA_28	G3	C3-Macro	-0.261386		-0.0176477		0.0617632
HA_29	G4	C3-Macro	-0.711095		-0.0376099		0.129507
HA_3	G3	C3-Macro	-0.300716		0.0773812		-0.0450664
HA_30	G3	C3-Macro	-0.217228		-0.0150055		0.0697184
HA_31	G3	C3-Macro	-0.216718		0.132905		0.0247215
HA_32	G3	C3-Macro	0.26384		0.162313		0.0324591
HA_33	G4	C3-Macro	-0.264396		0.14642		-0.0622029
HA_34	G4	C3-Macro	-0.361247		-0.0286824		-0.0847144
HA_35	G3	C3-Macro	0.0559506		0.162942		-0.0166457
HA_36	G3	C3-Macro	0.155886		-0.0198045		0.334556
HA_44	G4	C3-Macro	-0.0490501		0.155627		-0.0575904
HA_6	G3	C3-Macro	-0.226735		0.273081		-0.0418497
HA_9	G3	C3-Macro	0.170476		0.0244287		-0.0164693
HA_18	G3	C2-Mono	-0.596167		-0.150264		-0.0379286
HA_2	G3	C2-Mono	-0.511872		-0.0673182		-0.113198
HA_25	G4	C2-Mono	-1.00478		-0.0934346		-0.175627
HA_27	G3	C2-Mono	-0.966534		0.0781775		0.157482
HA_28	G3	C2-Mono	-0.20749		-0.0698782		0.238687
HA_29	G4	C2-Mono	-1.18513		0.195913		0.545498
HA_3	G3	C2-Mono	-1.22269		-0.128943		-0.18087
HA_30	G3	C2-Mono	-0.165142		-0.0873778		0.0472886
HA_31	G3	C2-Mono	-1.00825		-0.171066		0.0971362
HA_32	G3	C2-Mono	-0.239509		-0.0825366		-0.054019
HA_33	G4	C2-Mono	-0.685632		0.016275		-0.235721
HA_34	G4	C2-Mono	-0.92337		-0.0957609		-0.196904
HA_35	G3	C2-Mono	-0.229298		-0.0899832		-0.139623
HA_36	G3	C2-Mono	-0.128803		-0.195712		0.0137826
HA_44	G4	C2-Mono	-0.578529		-0.116928		-0.126114
HA_6	G3	C2-Mono	-0.744457		-0.217281		-0.205935
HA_9	G3	C2-Mono	-0.366236		-0.0988841		-0.121005

## Sheet: Fig.4e
Fig.4e
Cluster	Group	Sample	Cell_proportion_Sample (%)
C1-CD4	G3	HA_18	13.44
C1-CD4	G3	HA_2	16.95
C1-CD4	G3	HA_27	16.79
C1-CD4	G3	HA_28	23.25
C1-CD4	G3	HA_3	21.49
C1-CD4	G3	HA_30	23.06
C1-CD4	G3	HA_31	25.67
C1-CD4	G3	HA_32	15.12
C1-CD4	G3	HA_35	19.81
C1-CD4	G3	HA_36	11.89
C1-CD4	G3	HA_6	8.3
C1-CD4	G3	HA_9	6.3
C1-CD4	G4	HA_25	16.87
C1-CD4	G4	HA_29	28.15
C1-CD4	G4	HA_33	13.63
C1-CD4	G4	HA_34	2.24
C1-CD4	G4	HA_44	22.75
C2-NKT	G3	HA_18	2.74
C2-NKT	G3	HA_2	1.59
C2-NKT	G3	HA_27	1.33
C2-NKT	G3	HA_28	2.69
C2-NKT	G3	HA_3	4.29
C2-NKT	G3	HA_30	1
C2-NKT	G3	HA_31	1.57
C2-NKT	G3	HA_32	9.64
C2-NKT	G3	HA_35	1
C2-NKT	G3	HA_36	0.41
C2-NKT	G3	HA_6	2.14
C2-NKT	G3	HA_9	0.47
C2-NKT	G4	HA_25	1.41
C2-NKT	G4	HA_29	0.67
C2-NKT	G4	HA_33	0.34
C2-NKT	G4	HA_34	0.32
C2-NKT	G4	HA_44	1.57
C2-NK	G3	HA_18	2.88
C2-NK	G3	HA_2	0.62
C2-NK	G3	HA_27	4.48
C2-NK	G3	HA_28	1.55
C2-NK	G3	HA_3	0.98
C2-NK	G3	HA_30	1.65
C2-NK	G3	HA_31	0.22
C2-NK	G3	HA_32	0.81
C2-NK	G3	HA_35	3.36
C2-NK	G3	HA_36	1.18
C2-NK	G3	HA_6	3.5
C2-NK	G3	HA_9	0.51
C2-NK	G4	HA_25	2.57
C2-NK	G4	HA_29	0.9
C2-NK	G4	HA_33	0.45
C2-NK	G4	HA_34	0.64
C2-NK	G4	HA_44	1.4
C6-CD8	G3	HA_18	1.37
C6-CD8	G3	HA_2	2.07
C6-CD8	G3	HA_27	1.54
C6-CD8	G3	HA_28	4.1
C6-CD8	G3	HA_3	4.9
C6-CD8	G3	HA_30	4.46
C6-CD8	G3	HA_31	1.73
C6-CD8	G3	HA_32	1.18
C6-CD8	G3	HA_35	3.36
C6-CD8	G3	HA_36	1.95
C6-CD8	G3	HA_6	0.84
C6-CD8	G3	HA_9	2.06
C6-CD8	G4	HA_25	0.93
C6-CD8	G4	HA_29	0.78
C6-CD8	G4	HA_33	2.25
C6-CD8	G4	HA_44	1.4
C6-CD8	G4	HA_34	0
C1-CD8	G3	HA_18	12.48
C1-CD8	G3	HA_2	4.87
C1-CD8	G3	HA_27	15.97
C1-CD8	G3	HA_28	9.21
C1-CD8	G3	HA_3	6.99
C1-CD8	G3	HA_30	14.74
C1-CD8	G3	HA_31	24.13
C1-CD8	G3	HA_32	13.31
C1-CD8	G3	HA_35	12.96
C1-CD8	G3	HA_36	10.47
C1-CD8	G3	HA_6	7.06
C1-CD8	G3	HA_9	43.99
C1-CD8	G4	HA_25	20.88
C1-CD8	G4	HA_29	7.55
C1-CD8	G4	HA_33	17.92
C1-CD8	G4	HA_34	10.9
C1-CD8	G4	HA_44	9.83
C2-CD8	G3	HA_18	14.4
C2-CD8	G3	HA_2	1.87
C2-CD8	G3	HA_27	10.27
C2-CD8	G3	HA_28	11.02
C2-CD8	G3	HA_3	9.51
C2-CD8	G3	HA_30	13.08
C2-CD8	G3	HA_31	11.05
C2-CD8	G3	HA_32	11.03
C2-CD8	G3	HA_35	8.54
C2-CD8	G3	HA_36	12.77
C2-CD8	G3	HA_6	20.37
C2-CD8	G3	HA_9	20.77
C2-CD8	G4	HA_25	13.8
C2-CD8	G4	HA_29	12.25
C2-CD8	G4	HA_33	17.3
C2-CD8	G4	HA_34	5.77
C2-CD8	G4	HA_44	10.12
C2-CD4	G3	HA_18	25.74
C2-CD4	G3	HA_2	9.43
C2-CD4	G3	HA_27	16.27
C2-CD4	G3	HA_28	16.26
C2-CD4	G3	HA_3	28.58
C2-CD4	G3	HA_30	16.64
C2-CD4	G3	HA_31	17.25
C2-CD4	G3	HA_32	19.16
C2-CD4	G3	HA_35	23.49
C2-CD4	G3	HA_36	2.6
C2-CD4	G3	HA_6	17.2
C2-CD4	G3	HA_9	3.19
C2-CD4	G4	HA_25	10.75
C2-CD4	G4	HA_29	26.09
C2-CD4	G4	HA_33	4.11
C2-CD4	G4	HA_34	1.6
C2-CD4	G4	HA_44	9.25
C1-NKT	G3	HA_18	4.76
C1-NKT	G3	HA_2	43.29
C1-NKT	G3	HA_27	5.07
C1-NKT	G3	HA_28	5.17
C1-NKT	G3	HA_3	6.43
C1-NKT	G3	HA_30	2.81
C1-NKT	G3	HA_31	6.85
C1-NKT	G3	HA_32	13.68
C1-NKT	G3	HA_35	7.04
C1-NKT	G3	HA_36	3.96
C1-NKT	G3	HA_6	5.52
C1-NKT	G3	HA_9	11.2
C1-NKT	G4	HA_25	15.33
C1-NKT	G4	HA_29	8.51
C1-NKT	G4	HA_33	24
C1-NKT	G4	HA_34	50.32
C1-NKT	G4	HA_44	21
C1-NK	G3	HA_18	5.76
C1-NK	G3	HA_2	8.57
C1-NK	G3	HA_27	6.28
C1-NK	G3	HA_28	1.81
C1-NK	G3	HA_3	1.96
C1-NK	G3	HA_30	3.01
C1-NK	G3	HA_31	2.3
C1-NK	G3	HA_32	2.76
C1-NK	G3	HA_35	0.93
C1-NK	G3	HA_36	6.92
C1-NK	G3	HA_6	18.65
C1-NK	G3	HA_9	2.76
C1-NK	G4	HA_25	4.94
C1-NK	G4	HA_29	1.55
C1-NK	G4	HA_33	8.62
C1-NK	G4	HA_34	8.97
C1-NK	G4	HA_44	5
C3-CD8	G3	HA_18	1.33
C3-CD8	G3	HA_2	2.25
C3-CD8	G3	HA_27	4.53
C3-CD8	G3	HA_28	6.05
C3-CD8	G3	HA_3	2.24
C3-CD8	G3	HA_30	1.4
C3-CD8	G3	HA_31	1
C3-CD8	G3	HA_32	3.64
C3-CD8	G3	HA_35	2.06
C3-CD8	G3	HA_36	21.35
C3-CD8	G3	HA_6	2.32
C3-CD8	G3	HA_9	1.59
C3-CD8	G4	HA_25	3.32
C3-CD8	G4	HA_29	6.77
C3-CD8	G4	HA_33	0.73
C3-CD8	G4	HA_34	0.64
C3-CD8	G4	HA_44	4.94
C4-CD8	G3	HA_18	1.33
C4-CD8	G3	HA_2	0.53
C4-CD8	G3	HA_27	2.05
C4-CD8	G3	HA_28	0.81
C4-CD8	G3	HA_3	1.59
C4-CD8	G3	HA_30	1.4
C4-CD8	G3	HA_31	0.84
C4-CD8	G3	HA_32	0.63
C4-CD8	G3	HA_35	0.5
C4-CD8	G3	HA_36	14.84
C4-CD8	G3	HA_6	1.6
C4-CD8	G3	HA_9	0.43
C4-CD8	G4	HA_25	1.22
C4-CD8	G4	HA_29	0.47
C4-CD8	G4	HA_33	1.97
C4-CD8	G4	HA_34	0.64
C4-CD8	G4	HA_44	0.41
C5-CD8	G3	HA_18	6.08
C5-CD8	G3	HA_2	1.32
C5-CD8	G3	HA_27	4.27
C5-CD8	G3	HA_28	3.09
C5-CD8	G3	HA_3	3.26
C5-CD8	G3	HA_30	2.21
C5-CD8	G3	HA_31	1.16
C5-CD8	G3	HA_32	1.84
C5-CD8	G3	HA_35	1.87
C5-CD8	G3	HA_36	5.85
C5-CD8	G3	HA_6	2.53
C5-CD8	G3	HA_9	1.21
C5-CD8	G4	HA_25	4.75
C5-CD8	G4	HA_29	0.59
C5-CD8	G4	HA_33	5.3
C5-CD8	G4	HA_34	1.6
C5-CD8	G4	HA_44	3.49
C3-CD4	G3	HA_18	3.98
C3-CD4	G3	HA_2	5.27
C3-CD4	G3	HA_27	9.27
C3-CD4	G3	HA_28	6.85
C3-CD4	G3	HA_3	6.48
C3-CD4	G3	HA_30	8.77
C3-CD4	G3	HA_31	4.6
C3-CD4	G3	HA_32	5.59
C3-CD4	G3	HA_35	13.83
C3-CD4	G3	HA_36	1.66
C3-CD4	G3	HA_6	7.51
C3-CD4	G3	HA_9	2.72
C3-CD4	G4	HA_25	2.46
C3-CD4	G4	HA_29	2.66
C3-CD4	G4	HA_33	2.2
C3-CD4	G4	HA_34	0.64
C3-CD4	G4	HA_44	5
Cycling T	G3	HA_18	3.7
Cycling T	G3	HA_2	1.37
Cycling T	G3	HA_27	1.87
Cycling T	G3	HA_28	8.13
Cycling T	G3	HA_3	1.31
Cycling T	G3	HA_30	5.76
Cycling T	G3	HA_31	1.62
Cycling T	G3	HA_32	1.62
Cycling T	G3	HA_35	1.25
Cycling T	G3	HA_36	4.14
Cycling T	G3	HA_6	2.44
Cycling T	G3	HA_9	2.8
Cycling T	G4	HA_25	0.78
Cycling T	G4	HA_29	3.05
Cycling T	G4	HA_33	1.18
Cycling T	G4	HA_34	15.71
Cycling T	G4	HA_44	3.84

## Sheet: Fig.4f
Fig.4f
			T_Cytotoxic Function		T_Inhibitory Function		T_Naive Function		T_Proliferative Function
Sample	Group	Cluster	Average_expression		Average_expression		Average_expression		Average_expression
HA_18	G3	C1-CD4	-0.222464		-0.0550938		0.241478		-0.0742505
HA_2	G3	C1-CD4	-0.338736		-0.172109		0.219266		-0.153604
HA_25	G4	C1-CD4	-0.226583		-0.132429		-0.0380414		-0.122794
HA_27	G3	C1-CD4	-0.21706		-0.0259192		0.400667		-0.0515171
HA_28	G3	C1-CD4	-0.22949		-0.0555544		0.0614912		-0.0442685
HA_29	G4	C1-CD4	-0.327504		-0.163715		0.211101		-0.0777858
HA_3	G3	C1-CD4	-0.320273		-0.11091		0.28646		-0.113064
HA_30	G3	C1-CD4	-0.247435		-0.0569293		0.427155		-0.123037
HA_31	G3	C1-CD4	-0.280503		-0.198663		0.360663		-0.0855831
HA_32	G3	C1-CD4	-0.3256		-0.122564		0.432776		-0.122776
HA_33	G4	C1-CD4	-0.192027		0.0920976		-0.138118		-0.0670058
HA_34	G4	C1-CD4	0.140121		-0.0576615		-0.30672		0.230303
HA_35	G3	C1-CD4	-0.213176		-0.0537504		0.520844		-0.0539431
HA_36	G3	C1-CD4	-0.237055		-0.0208272		-0.18211		-0.0575708
HA_44	G4	C1-CD4	-0.300917		-0.0342014		0.344688		-0.0842672
HA_6	G3	C1-CD4	-0.295052		-0.0707142		-0.0582489		-0.0925559
HA_9	G3	C1-CD4	-0.0652802		-0.00943253		-0.0848355		-0.0823658
HA_18	G3	C6-CD8	-0.417367		-0.206162		1.34632		-0.0869917
HA_2	G3	C6-CD8	-0.49617		-0.280297		1.53209		-0.133767
HA_25	G4	C6-CD8	-0.380976		-0.241826		1.10746		-0.0810638
HA_27	G3	C6-CD8	-0.275624		-0.130196		1.69823		-0.0251315
HA_28	G3	C6-CD8	-0.325167		-0.15269		1.48806		-0.0887514
HA_29	G4	C6-CD8	-0.400454		-0.237555		1.30409		0.0303891
HA_3	G3	C6-CD8	-0.43805		-0.216083		1.34146		-0.125752
HA_30	G3	C6-CD8	-0.350958		-0.20664		1.59726		-0.116438
HA_31	G3	C6-CD8	-0.321506		-0.276709		1.41386		-0.123605
HA_32	G3	C6-CD8	-0.392203		-0.190091		1.68791		-0.10085
HA_33	G4	C6-CD8	-0.370259		-0.203267		1.34938		-0.078476
HA_35	G3	C6-CD8	-0.320892		-0.13732		2.05684		0.0205911
HA_36	G3	C6-CD8	-0.398166		-0.236276		0.821407		-0.164967
HA_44	G4	C6-CD8	-0.439207		-0.133787		1.93211		-0.0370929
HA_6	G3	C6-CD8	-0.418975		-0.191541		0.970315		-0.100939
HA_9	G3	C6-CD8	-0.347992		-0.24384		1.33451		-0.116279
HA_18	G3	C1-CD8	0.0655087		0.037851		0.0988228		-0.0593
HA_2	G3	C1-CD8	-0.155564		-0.0980195		0.357216		-0.0946617
HA_25	G4	C1-CD8	-0.112018		-0.0983869		-0.119465		-0.106261
HA_27	G3	C1-CD8	0.00486849		0.0779868		0.440618		0.000432217
HA_28	G3	C1-CD8	-0.0867191		0.00483006		0.37349		-0.00701362
HA_29	G4	C1-CD8	-0.225448		-0.11563		0.354652		-0.10938
HA_3	G3	C1-CD8	-0.174093		0.00690398		0.494501		0.0035995
HA_30	G3	C1-CD8	-0.141736		-0.00194836		0.760734		4.35046e-05
HA_31	G3	C1-CD8	-0.167461		-0.143021		0.727442		-0.0584837
HA_32	G3	C1-CD8	-0.205733		-0.0248491		0.214783		-0.0709216
HA_33	G4	C1-CD8	-0.0263199		0.0723199		-0.126487		-0.039579
HA_34	G4	C1-CD8	0.199245		0.0328157		-0.346768		-0.0842325
HA_35	G3	C1-CD8	-0.09358		0.0507688		0.759537		0.051819
HA_36	G3	C1-CD8	-0.0496788		0.0385498		-0.128869		0.0134744
HA_44	G4	C1-CD8	-0.109595		0.0159244		0.509518		-0.0768271
HA_6	G3	C1-CD8	-0.142013		-0.00478762		-0.103519		-0.0424336
HA_9	G3	C1-CD8	0.276456		0.0325567		-0.245633		-0.0786554
HA_18	G3	C2-CD8	0.093279		0.144839		-0.429383		-0.00417139
HA_2	G3	C2-CD8	0.123812		-0.0470542		-0.25305		-0.146303
HA_25	G4	C2-CD8	0.000952086		-0.0457419		-0.452258		-0.0831513
HA_27	G3	C2-CD8	0.0269789		0.280797		-0.297057		0.065988
HA_28	G3	C2-CD8	0.0165827		0.103222		-0.37739		0.00525426
HA_29	G4	C2-CD8	-0.0334787		-0.0470155		-0.385846		-0.0555261
HA_3	G3	C2-CD8	-0.00731658		0.16188		-0.315725		-0.0264607
HA_30	G3	C2-CD8	-0.0558166		0.0597924		-0.170305		-0.0405696
HA_31	G3	C2-CD8	0.00195696		-0.0117246		-0.183512		-0.0247718
HA_32	G3	C2-CD8	-0.0531228		0.0943954		-0.392476		-0.0421469
HA_33	G4	C2-CD8	0.082352		0.168034		-0.407777		-0.00233312
HA_34	G4	C2-CD8	0.151903		0.097317		-0.567256		-0.0200502
HA_35	G3	C2-CD8	0.2405		0.160819		-0.179753		0.111923
HA_36	G3	C2-CD8	-0.0931311		0.113975		-0.341466		-0.000332661
HA_44	G4	C2-CD8	-0.0216157		0.10186		-0.233741		-0.0700033
HA_6	G3	C2-CD8	-0.125458		0.131919		-0.495994		-0.0238036
HA_9	G3	C2-CD8	0.258997		0.110164		-0.453493		-0.0449686
HA_18	G3	C2-CD4	-0.37475		-0.188274		1.15095		-0.0576051
HA_2	G3	C2-CD4	-0.415928		-0.211733		0.829904		-0.116495
HA_25	G4	C2-CD4	-0.352128		-0.196218		0.901795		-0.101083
HA_27	G3	C2-CD4	-0.288129		-0.0321921		1.43247		0.00881997
HA_28	G3	C2-CD4	-0.323992		-0.152641		1.0852		-0.0766358
HA_29	G4	C2-CD4	-0.38457		-0.208043		1.06873		-0.0748862
HA_3	G3	C2-CD4	-0.388197		-0.210029		1.1856		-0.112293
HA_30	G3	C2-CD4	-0.368494		-0.141568		1.36771		-0.0492261
HA_31	G3	C2-CD4	-0.347432		-0.23425		1.13982		-0.0562548
HA_32	G3	C2-CD4	-0.387757		-0.144404		1.34237		-0.042964
HA_33	G4	C2-CD4	-0.316228		0.0510126		0.54718		-0.0397996
HA_34	G4	C2-CD4	0.0213036		-0.0317849		-0.218507		-0.0769144
HA_35	G3	C2-CD4	-0.321134		-0.0875011		1.57513		-0.0136053
HA_36	G3	C2-CD4	-0.326093		-0.0732746		0.458015		0.0134222
HA_44	G4	C2-CD4	-0.387901		-0.0982103		1.41545		-0.0891569
HA_6	G3	C2-CD4	-0.404446		-0.191262		0.859146		-0.103905
HA_9	G3	C2-CD4	-0.204394		-0.0352665		0.972755		-0.0538504
HA_18	G3	C3-CD8	-0.0730326		0.04318		-0.201974		0.043211
HA_2	G3	C3-CD8	-0.314455		-0.138246		-0.0743993		-0.136253
HA_25	G4	C3-CD8	-0.138528		-0.136527		-0.300736		-0.0927835
HA_27	G3	C3-CD8	-0.0154147		0.0439311		-0.186564		-0.0541405
HA_28	G3	C3-CD8	-0.0412231		-0.0578823		-0.256966		-0.0425481
HA_29	G4	C3-CD8	-0.264661		-0.121832		-0.401982		-0.0675203
HA_3	G3	C3-CD8	-0.131812		0.000716821		-0.192545		-0.0802773
HA_30	G3	C3-CD8	-0.133047		-0.0168069		-0.0379733		-0.0403783
HA_31	G3	C3-CD8	-0.169687		-0.189567		-0.152504		-0.0426782
HA_32	G3	C3-CD8	-0.120501		-0.0703761		-0.213526		-0.135038
HA_33	G4	C3-CD8	-0.203856		0.0310052		-0.31061		-0.115967
HA_34	G4	C3-CD8	-0.197657		-0.142124		-0.211101		0.133992
HA_35	G3	C3-CD8	-0.0539709		0.0748265		-0.0767813		0.0640153
HA_36	G3	C3-CD8	-0.151406		0.00075151		-0.277801		-0.0460846
HA_44	G4	C3-CD8	-0.118291		-0.0559687		0.12321		-0.0697562
HA_6	G3	C3-CD8	-0.198738		-0.0326309		-0.374365		-0.0613763
HA_9	G3	C3-CD8	-0.0358955		0.00112279		-0.361096		-0.0654907
HA_18	G3	C4-CD8	-0.139812		0.101186		-0.309145		0.0206514
HA_2	G3	C4-CD8	-0.0962759		-0.0522319		0.0508042		-0.209653
HA_25	G4	C4-CD8	-0.148612		-0.0433224		-0.314358		-0.130756
HA_27	G3	C4-CD8	-0.071878		0.112592		-0.213501		-0.051088
HA_28	G3	C4-CD8	-0.184017		0.107523		-0.230747		0.0196136
HA_29	G4	C4-CD8	-0.296967		-0.109186		-0.215175		-0.130207
HA_3	G3	C4-CD8	-0.230842		0.0371776		-0.123639		-0.0235479
HA_30	G3	C4-CD8	-0.115888		0.0201817		0.00179405		-0.0568143
HA_31	G3	C4-CD8	-0.223985		-0.0982556		0.118556		0.0903195
HA_32	G3	C4-CD8	-0.107767		-0.00822395		-0.108835		-0.0926689
HA_33	G4	C4-CD8	-0.13034		0.115021		-0.31738		-0.0766045
HA_34	G4	C4-CD8	0.0324028		0.0348382		-0.485433		-0.229813
HA_35	G3	C4-CD8	0.00119093		0.103261		0.0157405		0.17943
HA_36	G3	C4-CD8	-0.241872		0.0770171		-0.201585		-0.0500138
HA_44	G4	C4-CD8	-0.0790061		0.0521325		0.00391021		-0.158358
HA_6	G3	C4-CD8	-0.277905		0.0505377		-0.415621		0.0349693
HA_9	G3	C4-CD8	-0.0281103		0.0606826		-0.225401		0.0478658
HA_18	G3	C5-CD8	0.275578		0.0853918		-0.155624		-0.0687736
HA_2	G3	C5-CD8	0.138237		-0.0640414		-0.150279		-0.167455
HA_25	G4	C5-CD8	0.0735933		-0.0720423		-0.40838		-0.0949048
HA_27	G3	C5-CD8	0.368146		0.11613		-0.0961803		-0.00250221
HA_28	G3	C5-CD8	0.137966		0.0468701		-0.265274		-0.0868207
HA_29	G4	C5-CD8	0.0167192		-0.13613		-0.249941		-0.0971971
HA_3	G3	C5-CD8	0.304909		0.0737935		-0.238953		-0.115322
HA_30	G3	C5-CD8	0.137139		0.0286618		-0.000712158		-0.0884166
HA_31	G3	C5-CD8	0.112053		-0.0577995		0.0222425		-0.128844
HA_32	G3	C5-CD8	0.0520798		0.021104		-0.333493		-0.0394752
HA_33	G4	C5-CD8	0.173164		0.106944		-0.311757		-0.0713169
HA_34	G4	C5-CD8	0.444245		-0.0549266		-0.291731		-0.22785
HA_35	G3	C5-CD8	0.294395		0.122562		-0.0819763		-0.0327887
HA_36	G3	C5-CD8	0.0671282		0.0886633		-0.174585		-0.0307726
HA_44	G4	C5-CD8	0.189075		0.0142455		-0.113528		-0.175501
HA_6	G3	C5-CD8	0.110172		0.0697361		-0.389524		-0.00970439
HA_9	G3	C5-CD8	0.275453		0.117853		-0.512894		-0.0298076
HA_18	G3	C3-CD4	-0.356328		0.0622856		0.624168		-0.0584364
HA_2	G3	C3-CD4	-0.41061		-0.0839305		0.576416		-0.0918197
HA_25	G4	C3-CD4	-0.384171		-0.0897083		0.40574		-0.086
HA_27	G3	C3-CD4	-0.336715		0.215984		0.751602		0.063915
HA_28	G3	C3-CD4	-0.335377		0.0340381		0.496107		0.0467179
HA_29	G4	C3-CD4	-0.394702		-0.131804		0.517968		-0.131317
HA_3	G3	C3-CD4	-0.386241		0.0811826		0.504485		-0.0401857
HA_30	G3	C3-CD4	-0.396617		-0.0443665		1.04437		-0.0964515
HA_31	G3	C3-CD4	-0.396224		-0.112028		0.485753		-0.0582866
HA_32	G3	C3-CD4	-0.409104		0.0406005		0.578091		-0.0412087
HA_33	G4	C3-CD4	-0.393721		0.169678		0.440061		0.0911778
HA_34	G4	C3-CD4	-0.20276		0.0863647		0.551543		-0.217852
HA_35	G3	C3-CD4	-0.323987		0.133754		0.709864		0.000112522
HA_36	G3	C3-CD4	-0.444228		0.0933189		0.184187		0.0696155
HA_44	G4	C3-CD4	-0.369431		0.136687		0.561634		0.028556
HA_6	G3	C3-CD4	-0.437822		0.0769733		0.255835		-0.00965459
HA_9	G3	C3-CD4	-0.318961		0.1037		0.645462		0.0032071
HA_18	G3	Cycling T	0.0231149		0.170638		-0.104173		2.5283
HA_2	G3	Cycling T	-0.0411839		0.049623		-0.124364		1.93028
HA_25	G4	Cycling T	-0.113372		0.0695328		-0.261887		2.32118
HA_27	G3	Cycling T	0.0903752		0.335993		0.0606673		3.3354
HA_28	G3	Cycling T	-0.229141		0.166935		-0.144369		2.24933
HA_29	G4	Cycling T	-0.614458		-0.0961533		-0.0871285		2.09793
HA_3	G3	Cycling T	-0.188946		0.18327		0.0509881		2.49333
HA_30	G3	Cycling T	-0.201575		0.139552		-0.0246757		2.09364
HA_31	G3	Cycling T	-0.632426		-0.0264234		-0.0888998		2.95358
HA_32	G3	Cycling T	-0.186951		0.305733		0.0043088		2.65957
HA_33	G4	Cycling T	-0.101417		0.220424		-0.133716		3.14737
HA_34	G4	Cycling T	-0.349666		-0.0846927		-0.125232		0.893766
HA_35	G3	Cycling T	-0.0914187		0.159609		0.46082		2.43421
HA_36	G3	Cycling T	-0.117617		0.152791		-0.219837		2.58835
HA_44	G4	Cycling T	-0.130053		0.225646		0.0167541		2.51006
HA_6	G3	Cycling T	-0.0435173		0.229219		-0.254921		2.69072
HA_9	G3	Cycling T	0.169704		0.0899278		-0.277069		1.95997

[truncated: 11 more sheets: Fig.5a, Fig.5b, Fig.5e, Fig.5f, Fig.5g, Fig.5h, Fig.6g, Fig.S5a and S5b, Fig.S5e, Fig.S6d, Sheet1]
